# Supplementary material for: Silencing of LINC01963 enhances the chemosensitivity of prostate cancer cells to docetaxel by targeting the miR-216b-5p/TrkB axis
Source: Lab Invest. 2022 Feb 12;102(6):602–12. doi: 10.1038/s41374-022-00736-4 (PMC9162921; doi:10.1038/s41374-022-00736-4)
Supplement: Supplementary file 1 — Supplementary Table 1 [file 41374_2022_736_MOESM1_ESM.xlsx]

## Sheet: Sheet1
Supplementary Table 1: lncRNA sequencing results. A total of 10,685 differentially expressed lncRNAs were upregulated, while 19,949 were downregulated.
ID	logFC	Pvalue	adj.Pvalue	regulation	pos_info	track_gene	gene_pos	ref_pos_info	ensembl	entrez	uniprot	symbol	description	case|ny_1	case|ny_2	case|ny_3	control|pc3_1	control|pc3_2	control|pc3_3
ENST00000641087	-2.81589	0.00536956	0.463634	down	10:+:100373544-100409605	MERGE.48071	10:+:100347124-100454043	10:+:100373544-100409605	ENSG00000235823	90271	-	OLMALINC	oligodendrocyte maturation-associated long intergenic non-coding RNA	0.23915	2.27804	0.74577	2.20708	3.78112	4.03986
ENST00000598924	3.58461	0.019546	0.496635	up	19:-:48513207-48513660	MERGE.167559	19:-:48513207-48513680	19:-:48513207-48513660	ENSG00000269814	-	-	AC008403.3	-	2.09273	0	2.68057	0	0	0
ENST00000556370	3.69674	0.0168429	0.492394	up	14:-:74474007-74474864	MERGE.108085	14:-:74473112-74474864	14:-:74474007-74474864	ENSG00000259005	-	-	AC005479.1	-	1.57373	2.96553	0	0	0	0
NONHSAT000089.2	12.0781	0.000423921	0.193302	up	1:-:629082-633963	MERGE.138	1:-:585989-828159	1:-:629082-633963	NONHSAG000032.2	-	-	-	lncRNA	121.046	258.227	14.6775	0	0	0
NONHSAT252286.1	10.2321	1.80838e-06	0.0133105	up	6:-:41515482-41546207	MERGE.295855	6:-:41494853-41548621	6:-:41515482-41546207	NONHSAG043770.3	-	-	-	lncRNA	0.49959	1.84555	1.84547	0	0	0
NONHSAT226965.1	9.78159	5.06777e-07	0.00931926	up	1:-:103498319-103525502	MERGE.15491	1:-:103418079-103525502	1:-:103498319-103525502	NONHSAG057998.2	-	-	-	lncRNA	0.4502	1.19815	1.46825	0	0	0
MERGE.18041.14	9.12114	5.28746e-06	0.0229863	up	1:+:143245397-143258959	MERGE.18041	1:+:143204320-143259168	-	-	-	-	-	-	8.49788	23.7035	17.4553	0	0.12504	0
NONHSAT224995.1	9.07424	8.37172e-07	0.0109937	up	1:+:44048348-44115937	MERGE.8291	1:+:44030430-44115937	1:+:44048348-44115937	NONHSAG001259.3	-	-	-	lncRNA	0.48206	1.5416	1.78603	0	0	0
NONHSAT004842.2	9.01866	1.43831e-06	0.0126299	up	1:+:101150623-101179763	MERGE.15187	1:+:101150552-101179763	1:+:101150623-101179763	NONHSAG002234.3	-	-	-	lncRNA	0.36518	1.52878	1.28357	0	0	0
NONHSAT256677.1	8.47633	1.23117e-05	0.0337737	up	9:+:62799925-62814574	MERGE.353862	9:+:62799925-62814718	9:+:62799925-62814574	NONHSAG052410.3	-	-	-	lncRNA	0.85354	2.03123	0.33442	0	0	0
MERGE.131071.17	8.39046	0.0380589	0.532791	up	16:-:34582642-34587530	MERGE.131071	16:-:34571511-34589011	-	-	-	-	-	-	17.3897	189.162	148.555	35.8031	0	0
NONHSAT190826.1	8.34182	2.67987e-06	0.016563	up	21:+:28904738-28917165	MERGE.215570	21:+:28885413-28918923	21:+:28904738-28917165	NONHSAG082846.2	-	-	-	lncRNA	0.54349	2.24034	2.0374	0	0	0
NONHSAT253822.1	8.34104	9.76657e-07	0.0109937	up	7:+:157010837-157053772	MERGE.328338	7:+:157010805-157053772	7:+:157010837-157053772	NONHSAG049288.3	-	-	-	lncRNA	1.54854	0.86759	1.91198	0	0	0
MERGE.267600.15	7.96664	0.0055512	0.463634	up	4:-:189232809-189235578	MERGE.267600	4:-:189232191-189235684	-	-	-	-	-	-	78.0703	2.48159	0.87862	0	0	0
MERGE.86069.2	7.95335	0.0015286	0.336463	up	12:+:112404393-112409883	MERGE.86069	12:+:112404336-112409883	-	-	-	-	-	-	41.9324	28.0172	27.5791	0	0	14.4005
NONHSAT236883.1	7.91395	3.2212e-07	0.00892995	up	16:-:88228868-88233707	MERGE.135877	16:-:88228828-88233707	16:-:88228868-88233707	NONHSAG072356.2	-	-	-	lncRNA	1.06855	1.3521	1.46994	0	0	0
NONHSAT252506.1	7.64408	0.00758708	0.471581	up	6:-:88251755-88421179	MERGE.300237	6:-:88213899-88477752	6:-:88251755-88421179	NONHSAG094326.2	-	-	-	lncRNA	0.3312	1.18844	1.1481	0	0	1.27331
NONHSAT254563.1	7.55062	9.76833e-07	0.0109937	up	7:-:131319865-131327779	MERGE.324241	7:-:131309297-131328253	7:-:131319865-131327779	NONHSAG097347.2	-	-	-	lncRNA	1.02907	2.44193	1.95947	0	0	0
MERGE.116055.25	7.34453	0.00596591	0.463634	up	14:-:105668137-105863862	MERGE.116055	14:-:105583731-106811131	-	-	-	-	-	-	51.5854	15.1887	18.8813	0	10.166	0
MERGE.267600.2	7.3082	0.0455208	0.549617	up	4:-:189232191-189235635	MERGE.267600	4:-:189232191-189235684	-	-	-	-	-	-	15.7691	33.2512	0	0	0	0
MERGE.301072.2	7.2392	1.21694e-05	0.0337445	up	6:-:99394273-99425308	MERGE.301072	6:-:99394273-99425331	-	-	-	-	-	-	0.66188	1.97546	2.6249	0	0	0
NONHSAT128248.2	7.11209	3.47542e-06	0.0188486	up	8:-:106145719-106155474	MERGE.342601	8:-:106138542-106159534	8:-:106145719-106155474	NONHSAG051020.2	-	-	-	lncRNA	2.71418	6.93816	2.6478	0	0	0
MERGE.18029.2	7.11005	0.0366875	0.530118	up	1:-:144101092-144106546	MERGE.18029	1:-:144101092-144106546	-	-	-	-	-	-	7.47631	3.28809	0	0	0	0
NONHSAT113133.2	7.0866	5.51011e-06	0.0233603	up	6:+:52577181-52581373	MERGE.297491	6:+:52576799-52641325	6:+:52577181-52581373	NONHSAG043934.3	-	-	-	lncRNA	0.67897	1.09667	2.28956	0	0	0
NONHSAT176359.1	7.05732	4.92465e-06	0.0217782	up	17:-:54961207-54963419	MERGE.144152	17:-:54951902-54968785	17:-:54961207-54963419	NONHSAG022251.2	-	-	-	lncRNA	2.13554	2.01895	1.05406	0	0	0
NONHSAT233051.1	6.93701	0.000413236	0.191667	up	13:-:27190661-27251260	MERGE.90919	13:-:27178257-27251554	13:-:27190661-27251260	NONHSAG067401.2	-	-	-	lncRNA	0.46518	1.19009	1.35872	0.12314	0	0
NONHSAT137541.2	6.86807	0.00641893	0.463797	up	X:-:73820651-73852753	MERGE.369437	X:-:73817775-73852754	X:-:73820651-73852753	NONHSAG054780.3	-	-	-	lncRNA	1.84736	0.53387	0.44517	0.24033	0	0
NONHSAT203375.1	6.80154	9.31449e-06	0.0296782	up	5:+:146509146-146511503	MERGE.283890	5:+:146447311-146511961	5:+:146509146-146511503	NONHSAG041855.2	-	-	-	lncRNA	2.9888	1.18005	2.80879	0	0	0
NONHSAT128193.2	6.79775	0.0328504	0.522065	up	8:-:103485186-103500747	MERGE.341378	8:-:103446791-103501907	8:-:103485186-103500747	NONHSAG050987.3	-	-	-	lncRNA	1.74215	2.95702	0	0	0	0
MERGE.362276.7	6.70882	0.0169972	0.492439	up	KI270467.1:+:1973-3887	MERGE.362276	KI270467.1:+:1123-3914	-	-	-	-	-	-	23.5877	3.41724	2.00497	0	0	1.0861
NONHSAT215705.1	6.70505	0.000208295	0.14078	up	8:+:39077279-39104999	MERGE.332167	8:+:38996869-39105144	8:+:39077279-39104999	NONHSAG050036.2	-	-	-	lncRNA	4.68994	2.72979	4.23612	0	0.33997	0
MERGE.219083.1	6.69176	0.00351071	0.445659	up	22:-:11819033-12177568	MERGE.219083	22:-:11819033-12177568	-	-	-	-	-	-	15.0557	12.9141	17.342	0	19.8618	0
NONHSAT179313.1	6.67404	2.42474e-06	0.015169	up	19:+:681416-683390	NONHSAG024307.2	19:+:681416-683390	19:+:681416-683390	NONHSAG024307.2	-	-	-	lncRNA	1.38842	1.32305	1.42639	0	0	0
NONHSAT099966.2	6.66304	6.27045e-05	0.0820571	up	5:+:1043444-1048170	MERGE.267831	5:+:1041038-1048170	5:+:1043444-1048170	NONHSAG039661.2	-	-	-	lncRNA	2.36756	1.26094	1.43592	0	0	0.05101
NONHSAT255408.1	6.58725	0.000146123	0.119832	up	8:+:126876891-127184374	MERGE.345730	8:+:126552462-127420066	8:+:126876891-127184374	NONHSAG051248.3	-	-	-	lncRNA	0.64307	3.06747	2.93128	0	0	0
NONHSAT229007.1	6.58706	0.00527103	0.463634	up	10:-:44944022-44959601	MERGE.38971	10:-:44793461-44959690	10:-:44944022-44959601	NONHSAG061250.2	-	-	-	lncRNA	1.09332	2.82454	2.64667	0	0	1.94858
NONHSAT159653.1	6.5722	3.67354e-05	0.0590742	up	11:+:112087869-112095757	MERGE.68539	11:+:112086773-112224699	11:+:112087869-112095757	NONHSAG063082.1	-	-	-	lncRNA	2.92795	0.67412	2.23621	0	0	0
MERGE.267599.3	6.52969	0.0391817	0.535499	up	4:+:189232191-189235578	MERGE.267599	4:+:189231997-189235978	-	-	-	-	-	-	3.40622	40.0435	0	0	0	0
NONHSAT230609.1	6.37483	0.000868797	0.264341	up	11:-:71805009-71813876	MERGE.63243	11:-:71791573-71821548	11:-:71805009-71813876	NONHSAG008952.3	-	-	-	lncRNA	0.32135	2.34533	2.03307	0	0	0
MERGE.214934.1	6.37319	2.94183e-05	0.0511564	up	21:-:22975167-22975813	MERGE.214934	21:-:22975167-22975813	-	-	-	-	-	-	4.22632	1.15701	5.14788	0	0	0
NONHSAT245955.1	6.33045	0.0166899	0.491968	up	3:+:150742529-150762538	MERGE.243042	3:+:150742529-150774740	3:+:150742529-150762538	NONHSAG085048.2	-	-	-	lncRNA	0.58483	2.31633	2.74003	2.42991	0	0
NONHSAT233789.1	6.2984	0.0272775	0.512805	up	14:+:70809838-70816113	MERGE.108824	14:+:70809838-70831654	14:+:70809838-70816113	NONHSAG069862.2	-	-	-	lncRNA	0.81636	3.40377	0	0	0	0
NONHSAT169043.1	6.29651	4.61849e-06	0.0209665	up	14:-:20316332-20329374	MERGE.98346	14:-:20311368-20333312	14:-:20316332-20329374	NONHSAG014360.2	-	-	-	lncRNA	3.31045	3.30434	3.70121	0	0	0
MERGE.207071.1	6.27262	2.20764e-05	0.0453249	up	20:+:37572012-37572576	MERGE.207071	20:+:37572012-37572576	-	-	-	-	-	-	4.84723	1.48801	4.70103	0	0	0
NONHSAT204663.1	6.25366	6.40586e-05	0.0823585	up	5:-:127225906-127229361	MERGE.281641	5:-:127215159-127229809	5:-:127225906-127229361	NONHSAG041457.3	-	-	-	lncRNA	0.42886	1.51277	1.06276	0	0	0
MERGE.313128.2	6.22248	0.0192458	0.496132	up	7:-:47474156-47475432	MERGE.313128	7:-:47473834-47475542	-	-	-	-	-	-	7.94188	4.1153	0	0	0	0
MERGE.250385.1	6.18867	1.29429e-05	0.0344586	up	4:+:723311-723734	MERGE.250385	4:+:723311-723734	-	-	-	-	-	-	5.57467	5.29658	2.41704	0	0	0
MERGE.116048.2	6.14243	0.0188637	0.495647	up	14:+:105568862-105571156	MERGE.116048	14:+:105568785-105571460	-	-	-	-	-	-	5.359	0	1.69465	0	0	0
NONHSAT151336.1	6.13402	0.000972496	0.275437	up	1:-:29147858-29159551	MERGE.5633	1:-:29147743-29181987	1:-:29147858-29159551	NONHSAG000855.2	-	-	-	lncRNA	3.89139	1.58313	3.32016	0.43368	0	0
MERGE.68561.4	6.1013	0.00550554	0.463634	up	11:-:112253807-112255182	MERGE.68561	11:-:112248479-112260860	-	-	-	-	-	-	12.2883	7.32551	13.5766	0	0	10.1989
NONHSAT162337.1	6.0764	1.30213e-05	0.0344586	up	12:+:65308525-65464446	MERGE.79890	12:+:65278643-65491430	12:+:65308525-65464446	NONHSAG011552.2	-	-	-	lncRNA	0.92052	1.0415	1.73311	0	0	0
MERGE.154024.1	6.06878	0.000115449	0.109574	up	18:-:27024410-27024980	MERGE.154024	18:-:27024410-27024980	-	-	-	-	-	-	5.76285	1.42026	1.23392	0	0	0
MERGE.212405.1	6.06343	9.13619e-05	0.09764	up	20:-:62518964-62519353	MERGE.212405	20:-:62518964-62519353	-	-	-	-	-	-	6.89253	1.11968	6.07668	0	0	0
MERGE.136144.2	6.03258	0.00253842	0.401787	up	17:-:116852-118133	MERGE.136144	17:-:116797-118225	-	-	-	-	-	-	7.22379	6.14097	11.4021	0	0	3.98488
NONHSAT180075.1	6.02893	0.0178344	0.493855	up	19:-:2754723-2762640	MERGE.159734	19:-:2754714-2783371	19:-:2754723-2762640	NONHSAG024449.2	-	-	-	lncRNA	4.30478	0	3.09054	0	0	0
NONHSAT127012.2	5.98981	0.000145583	0.119832	up	8:+:66192114-66197319	MERGE.334247	8:+:66192093-66197686	8:+:66192114-66197319	NONHSAG050409.2	-	-	-	lncRNA	0.7709	2.15826	2.72741	0	0	0
MERGE.213686.2	5.96025	0.0136679	0.485095	up	21:-:10725157-10726722	MERGE.213686	21:-:10721236-10726722	-	-	-	-	-	-	4.76826	0	1.80486	0	0	0
NONHSAT241980.1	5.94849	0.0100053	0.477699	up	2:-:48299785-48314196	MERGE.176916	2:-:47941696-48315676	2:-:48299785-48314196	NONHSAG078671.2	-	-	-	lncRNA	0.58127	1.89818	1.57926	0	0	1.92362
MERGE.267600.3	5.93575	0.0234871	0.504505	up	4:-:189232191-189235635	MERGE.267600	4:-:189232191-189235684	-	-	-	-	-	-	2.42832	14.148	0	0	0	0
NONHSAT256088.1	5.85888	0.00819358	0.47572	up	8:-:93715353-93722380	MERGE.339442	8:-:93715353-93722380	8:-:93715353-93722380	NONHSAG114343.1	-	-	-	lncRNA	0.94631	2.58298	2.97108	0	2.73354	0
MERGE.49605.1	5.85611	2.31963e-05	0.0455912	up	10:+:115517465-115517967	MERGE.49605	10:+:115517465-115517967	-	-	-	-	-	-	3.86987	4.09266	1.52807	0	0	0
NONHSAT222352.1	5.8532	0.0150944	0.488029	up	MT:+:3318-13131	MERGE.363083	MT:+:3307-15887	MT:+:3318-13131	NONHSAG053892.2	-	-	-	lncRNA	9.42608	5.25464	23.1489	15.9237	0	0
NONHSAT225262.1	5.84902	0.0155345	0.489874	up	1:+:98054379-98224507	MERGE.14894	1:+:98053235-98396882	1:+:98054379-98224507	NONHSAG056688.2	-	-	-	lncRNA	0.38619	1.46819	1.83342	0	0	1.69501
NONHSAT054032.2	5.84401	2.42234e-05	0.0468914	up	17:-:45212249-45221765	MERGE.142003	17:-:45190931-45222849	17:-:45212249-45221765	NONHSAG021970.3	-	-	-	lncRNA	0.86641	1.70301	1.02634	0	0.04057	0
NONHSAT053429.2	5.84276	2.47005e-05	0.0470954	up	17:+:39237775-39245087	MERGE.140586	17:+:39237775-39250862	17:+:39237775-39245087	NONHSAG021696.3	-	-	-	lncRNA	0.78024	0.94518	1.50963	0	0	0
MERGE.38637.4	5.82165	0.000190752	0.133679	up	10:-:43198955-43199743	MERGE.38637	10:-:43194535-43266919	-	-	-	-	-	-	3.36174	3.42662	0.45107	0	0	0
NONHSAT007744.2	5.81778	4.36729e-05	0.0645633	up	1:-:174997479-175000192	MERGE.22316	1:-:174990879-175010761	1:-:174997479-175000192	NONHSAG003526.3	-	-	-	lncRNA	2.25483	2.9253	0.67581	0	0	0
MERGE.267600.18	5.80868	0.000985862	0.276338	up	4:-:189232809-189235578	MERGE.267600	4:-:189232191-189235684	-	-	-	-	-	-	7.76134	1.19391	3.88191	0	0	0.22135
NONHSAT094233.2	5.80841	0.0252963	0.507582	up	3:-:195712565-195719172	MERGE.250866	3:-:195712433-195719172	3:-:195712565-195719172	NONHSAG037075.3	-	-	-	lncRNA	0.46965	0	3.36896	0	0	0
NONHSAT202147.1	5.80801	0.000293918	0.166284	up	5:+:4135683-4143649	MERGE.268443	5:+:4135682-4143649	5:+:4135683-4143649	NONHSAG039713.2	-	-	-	lncRNA	5.28151	1.87366	0.56583	0	0	0
NONHSAT054569.2	5.80222	0.0149402	0.487911	up	17:+:49887598-49900893	MERGE.142398	17:+:49887598-49900894	17:+:49887598-49900893	NONHSAG022148.2	-	-	-	lncRNA	2.3607	0	3.49179	0	0	0
NONHSAT131038.2	5.79905	0.000418264	0.192779	up	9:+:37079857-37090507	MERGE.352980	9:+:37069875-37130797	9:+:37079857-37090507	NONHSAG052155.3	-	-	-	lncRNA	0.6511	1.78037	0.68019	0	0.01513	0.07676
MERGE.133653.1	5.78944	3.99938e-05	0.0620517	up	16:-:69106232-69107159	MERGE.133653	16:-:69106232-69107159	-	-	-	-	-	-	3.44326	1.29769	1.23725	0	0	0
MERGE.89405.1	5.77536	2.37569e-05	0.0461626	up	12:-:121789902-121790338	MERGE.89405	12:-:121789902-121790338	-	-	-	-	-	-	4.45433	3.71151	1.75885	0	0	0
MERGE.131073.4	5.77208	0.00674582	0.467269	up	16:+:34589077-34593675	MERGE.131073	16:+:34589077-34593793	-	-	-	-	-	-	10.6703	12.8902	24.4278	0	0	17.968
NONHSAT237105.1	5.76256	0.00300537	0.426217	up	17:+:21214344-21246589	MERGE.138928	17:+:21214331-21246589	17:+:21214344-21246589	NONHSAG021192.3	-	-	-	lncRNA	0.91315	1.03164	1.27441	0	0	0.69035
MERGE.103553.5	5.75908	0.0169703	0.492439	up	14:-:49853596-49868162	MERGE.103553	14:-:49853596-49868162	-	-	-	-	-	-	0.40619	3.40067	0.01123	0	0	0
NONHSAT233575.1	5.758	0.0143922	0.48708	up	14:+:24595849-24654991	MERGE.99085	14:+:24595723-24658171	14:+:24595849-24654991	NONHSAG014562.3	-	-	-	lncRNA	0.59015	2.41156	1.05491	0	0	2.23817
NONHSAT192820.1	5.75383	0.00452598	0.463425	up	22:-:32306458-32314217	MERGE.221394	22:-:32306458-32355047	22:-:32306458-32314217	NONHSAG084191.2	-	-	-	lncRNA	1.01532	1.36662	1.65907	1.44901	0	0
MERGE.125672.1	5.75185	0.000587354	0.224351	up	15:-:92075237-92075730	MERGE.125672	15:-:92075237-92075730	-	-	-	-	-	-	6.84874	0.50512	1.29659	0	0	0
NONHSAT254869.1	5.74084	0.0109545	0.480279	up	8:+:16749670-16777329	MERGE.329906	8:+:16749670-16785519	8:+:16749670-16777329	NONHSAG114004.1	-	-	-	lncRNA	0.17123	0.68239	0.66121	0.50575	0	0
MERGE.195460.1	5.73962	1.70617e-05	0.0401025	up	2:-:198065033-198065445	MERGE.195460	2:-:198065033-198065445	-	-	-	-	-	-	3.70321	4.68243	3.10177	0	0	0
NONHSAT217441.1	5.73865	0.0125305	0.482896	up	8:-:102648785-102651691	MERGE.341175	8:-:102648775-102655902	8:-:102648785-102651691	NONHSAG050957.2	-	-	-	lncRNA	7.16751	1.88597	3.8133	3.53451	0	0
MERGE.16750.2	5.73021	0.00652095	0.463797	up	1:+:112701179-112707166	MERGE.16750	1:+:112701179-112707166	-	-	-	-	-	-	10.438	4.80323	8.19908	6.422	0	0
NONHSAT230040.1	5.72864	0.000136654	0.117048	up	11:+:106176969-106312367	MERGE.67516	11:+:106176823-106414535	11:+:106176969-106312367	NONHSAG063068.2	-	-	-	lncRNA	0.57218	1.73283	1.18614	0	0	0
NONHSAT253082.1	5.70605	0.00966963	0.477699	up	7:+:5428184-5465918	MERGE.308221	7:+:5424058-5465918	7:+:5428184-5465918	NONHSAG046848.3	-	-	-	lncRNA	0.31346	0.59869	0.80591	0	1.16504	0
MERGE.267600.24	5.70194	0.018421	0.49497	up	4:-:189232869-189235578	MERGE.267600	4:-:189232191-189235684	-	-	-	-	-	-	44.2642	17.2303	22.2741	0	0	84.2886
MERGE.284518.1	5.69669	3.32906e-05	0.0557827	up	5:-:152249263-152249741	MERGE.284518	5:-:152249263-152249741	-	-	-	-	-	-	4.74106	4.68842	4.54645	0.12898	0.14273	0
MERGE.290291.1	5.68502	6.38716e-05	0.0823585	up	6:-:5427149-5427695	MERGE.290291	6:-:5427149-5427695	-	-	-	-	-	-	4.23641	1.36853	4.91803	0	0.24997	0
MERGE.13462.1	5.65559	8.91556e-05	0.0958813	up	1:+:87238605-87239177	MERGE.13462	1:+:87238605-87239177	-	-	-	-	-	-	4.20595	1.85077	0.89426	0	0.11932	0
MERGE.226047.10	5.63882	0.00697145	0.46869	up	3:-:15096538-15099160	MERGE.226047	3:-:15070073-15099163	-	-	-	-	-	-	2.87995	2.2591	0	0	0	0
MERGE.24872.1	5.63581	0.000875421	0.264701	up	1:+:196405536-196406031	MERGE.24872	1:+:196405536-196406031	-	-	-	-	-	-	7.66209	2.64117	0.64568	0	0.27568	0
MERGE.159150.1	5.62941	0.00353321	0.446267	up	18:+:78638422-78641023	MERGE.159150	18:+:78638422-78641023	-	-	-	-	-	-	6.28151	3.63127	5.39791	0	2.79173	0
MERGE.222410.1	5.62668	1.9577e-05	0.0431226	up	22:-:39540422-39540775	MERGE.222410	22:-:39540422-39540775	-	-	-	-	-	-	4.5168	4.22929	2.89498	0	0	0
MERGE.219729.1	5.6043	4.03852e-05	0.0623001	up	22:-:19797412-19797749	MERGE.219729	22:-:19797412-19797749	-	-	-	-	-	-	5.89613	2.76843	2.08452	0	0	0
MERGE.267600.14	5.59799	0.0194385	0.496137	up	4:-:189232809-189235578	MERGE.267600	4:-:189232191-189235684	-	-	-	-	-	-	30.4408	8.82008	0.98794	0	0	1.24873
MERGE.95976.1	5.59597	0.000183952	0.132396	up	13:-:90389096-90389718	MERGE.95976	13:-:90389096-90389718	-	-	-	-	-	-	4.7611	1.00132	1.8506	0	0.21948	0
MERGE.304257.1	5.5714	0.000186466	0.133235	up	6:-:139099676-139100054	MERGE.304257	6:-:139099676-139100054	-	-	-	-	-	-	6.60343	1.48137	1.18301	0	0	0
NONHSAT057106.2	5.57095	0.011593	0.481798	up	18:+:6256744-6260934	MERGE.151621	18:+:6256730-6260934	18:+:6256744-6260934	NONHSAG023274.2	-	-	-	lncRNA	1.53884	0	2.93986	0	0	0
NONHSAT216882.1	5.56331	2.14743e-05	0.0452396	up	8:-:28250064-28339504	MERGE.331100	8:-:28249096-28339504	8:-:28250064-28339504	NONHSAG049845.3	-	-	-	lncRNA	1.35805	1.10257	1.3704	0	0	0
MERGE.371158.1	5.55455	6.8185e-05	0.0843129	up	X:-:95018791-95019086	MERGE.371158	X:-:95018791-95019086	-	-	-	-	-	-	7.51562	2.31825	2.59668	0	0.23097	0
MERGE.158056.1	5.54484	0.00175374	0.353077	up	18:+:68879963-68880494	MERGE.158056	18:+:68879963-68880494	-	-	-	-	-	-	6.27243	0.46904	0.2408	0	0	0
NONHSAT231714.1	5.53676	0.0101673	0.478862	up	12:+:131808963-131819566	MERGE.88879	12:+:131808903-131819566	12:+:131808963-131819566	NONHSAG066805.2	-	-	-	lncRNA	1.2715	2.9665	0	0	0	0
NONHSAT209008.1	5.53627	0.0142994	0.48708	up	6:-:33299700-33304592	MERGE.294475	6:-:33299694-33325875	6:-:33299700-33304592	NONHSAG094098.1	-	-	-	lncRNA	5.23325	1.07598	0.92493	0	0.95984	0
MERGE.91434.1	5.5278	5.67298e-05	0.0769881	up	13:+:31300581-31300972	MERGE.91434	13:+:31300581-31300972	-	-	-	-	-	-	4.84744	3.02362	1.30717	0	0	0
NONHSAT222436.1	5.51287	0.0124868	0.482896	up	MT:-:13501-14744	MERGE.363079	MT:-:1-15886	MT:-:13501-14744	NONHSAG103252.1	-	-	-	lncRNA	9.21249	0.06947	0	0	0	0
MERGE.311614.1	5.5073	9.3298e-05	0.0986812	up	7:+:35793169-35793478	MERGE.311614	7:+:35793169-35793478	-	-	-	-	-	-	7.1762	1.60986	2.89265	0	0.22054	0
MERGE.186786.1	5.50581	3.74299e-05	0.0594456	up	2:-:124235072-124235343	MERGE.186786	2:-:124235072-124235343	-	-	-	-	-	-	4.77094	7.33906	4.2387	0	0	0
MERGE.355533.1	5.50061	5.32596e-05	0.0742428	up	9:+:84448474-84448821	MERGE.355533	9:+:84448474-84448821	-	-	-	-	-	-	4.26173	1.97184	7.36224	0	0.19646	0
NONHSAT092570.2	5.49488	0.00227154	0.388831	up	3:+:146921963-146925218	MERGE.242687	3:+:146921923-146925218	3:+:146921963-146925218	NONHSAG036314.2	-	-	-	lncRNA	0.26607	3.17197	1.5759	0	0	0
NONHSAT082424.2	5.48917	0.00484242	0.463425	up	21:+:43465129-43467875	MERGE.218257	21:+:43465129-43467875	21:+:43465129-43467875	NONHSAG032988.2	-	-	-	lncRNA	3.17408	1.60613	0	0	0	0
MERGE.139910.1	5.48745	2.4773e-05	0.0470954	up	17:-:33715875-33716219	MERGE.139910	17:-:33715875-33716219	-	-	-	-	-	-	4.29879	4.33962	3.34182	0	0.19817	0
MERGE.243494.1	5.48376	2.63738e-05	0.0486667	up	3:+:152668356-152668635	MERGE.243494	3:+:152668356-152668635	-	-	-	-	-	-	4.96567	5.12424	4.1176	0	0	0
MERGE.174419.3	5.4784	0.00114788	0.29798	up	2:-:29005480-29005992	MERGE.174419	2:-:29004408-29005992	-	-	-	-	-	-	6.00205	2.6695	0.28852	0	0	0
NONHSAT083231.2	5.47506	0.00522703	0.463425	up	22:-:17787652-17811497	MERGE.219473	22:-:17787649-18024559	22:-:17787652-17811497	NONHSAG033216.2	-	-	-	lncRNA	1.49919	0.38917	1.03595	0	0.34753	0
MERGE.133975.1	5.47491	0.00227166	0.388831	up	16:-:71892208-71892601	MERGE.133975	16:-:71892208-71892601	-	-	-	-	-	-	8.93989	0.31666	0.4877	0	0.17352	0
MERGE.254695.1	5.47418	0.005916	0.463634	up	4:+:45761418-45761791	MERGE.254695	4:+:45761418-45761791	-	-	-	-	-	-	8.30268	0	5.48034	0	0	0
NONHSAT175675.1	5.47188	0.00592258	0.463634	up	17:+:77956391-77958143	MERGE.149192	17:+:77951962-77958143	17:+:77956391-77958143	NONHSAG073404.1	-	-	-	lncRNA	1.7415	1.70133	0	0	0	0
NONHSAT005210.2	5.46738	0.000243003	0.152198	up	1:+:111909228-111910825	MERGE.16584	1:+:111909228-111910932	1:+:111909228-111910825	NONHSAG002424.2	-	-	-	lncRNA	0.87133	2.28976	2.12167	0	0	0
MERGE.371175.1	5.46091	2.78998e-05	0.0500307	up	X:+:95267772-95268105	MERGE.371175	X:+:95267772-95268105	-	-	-	-	-	-	4.71789	2.80159	3.06833	0	0	0
MERGE.55572.1	5.45511	0.000435643	0.195861	up	11:-:24604681-24605190	MERGE.55572	11:-:24604681-24605190	-	-	-	-	-	-	5.089	0.73391	0.62796	0	0	0
NONHSAT230918.1	5.4505	0.00988323	0.477699	up	11:-:125584312-125592486	MERGE.70537	11:-:125570284-125592568	11:-:125584312-125592486	NONHSAG009958.3	-	-	-	lncRNA	0.63236	1.07555	2.06566	0	0	1.52353
MERGE.267599.11	5.45042	0.00288594	0.418838	up	4:+:189232809-189235578	MERGE.267599	4:+:189231997-189235978	-	-	-	-	-	-	56.4936	48.3715	23.3061	0	5.0611	9.49049
MERGE.363102.1	5.44649	7.27824e-05	0.0864264	up	X:-:919413-919962	MERGE.363102	X:-:919413-919962	-	-	-	-	-	-	3.28637	2.26844	0.8152	0	0	0
MERGE.246413.1	5.44415	0.000141473	0.117622	up	3:-:173312559-173312999	MERGE.246413	3:-:173312559-173312999	-	-	-	-	-	-	5.04449	4.95095	1.16193	0	0.31006	0
NONHSAT162950.1	5.44071	0.0109461	0.480279	up	12:+:124582212-124589138	MERGE.87363	12:+:124581592-124589138	12:+:124582212-124589138	NONHSAG065142.1	-	-	-	lncRNA	0.98287	3.30737	0	0	0	0
MERGE.132615.1	5.44049	9.64088e-05	0.100239	up	16:+:57645156-57645519	MERGE.132615	16:+:57645156-57645519	-	-	-	-	-	-	5.093	3.59896	1.05579	0	0	0
NONHSAT076844.2	5.44021	0.0114999	0.481798	up	2:-:216870441-216873932	MERGE.197704	2:-:216870441-216873933	2:-:216870441-216873932	NONHSAG030495.2	-	-	-	lncRNA	0.76135	2.7659	0	0	0	0
MERGE.267600.26	5.43486	0.00214747	0.37998	up	4:-:189233006-189235511	MERGE.267600	4:-:189232191-189235684	-	-	-	-	-	-	11.3961	22.0995	33.414	0	1.22633	2.38574
MERGE.122552.1	5.43418	0.000710005	0.242762	up	15:+:68482057-68482541	MERGE.122552	15:+:68482057-68482541	-	-	-	-	-	-	7.26251	1.28623	1.98097	0.12739	0.14096	0
NONHSAT133391.2	5.43284	0.00062535	0.230857	up	9:+:95764998-95776463	MERGE.356934	9:+:95764998-95776463	9:+:95764998-95776463	NONHSAG052944.2	-	-	-	lncRNA	1.51474	1.84153	1.75576	0.32568	0	0
NONHSAT226376.1	5.43241	0.00891858	0.477367	up	1:-:15399118-15409805	MERGE.2960	1:-:15399118-15409805	1:-:15399118-15409805	NONHSAG057531.2	-	-	-	lncRNA	0.53051	1.1694	0.02125	0	0	0.01151
MERGE.272909.1	5.42081	2.79916e-05	0.0500307	up	5:-:41988395-41988756	MERGE.272909	5:-:41988395-41988756	-	-	-	-	-	-	3.96888	2.92954	3.18488	0	0	0
NONHSAT083042.2	5.42007	0.0014073	0.325174	up	21:+:46229244-46251690	MERGE.218860	21:+:46228977-46259390	21:+:46229244-46251690	NONHSAG033121.3	-	-	-	lncRNA	2.56519	0.96987	1.51365	0	0.34014	0
MERGE.177442.1	5.41611	9.60241e-05	0.10012	up	2:+:52046307-52046635	MERGE.177442	2:+:52046307-52046635	-	-	-	-	-	-	5.49394	3.98183	1.16811	0	0	0
NONHSAT032056.2	5.40371	0.00410532	0.456137	up	12:+:132105046-132131042	MERGE.88783	12:+:132084283-132131639	12:+:132105046-132131042	NONHSAG106861.1	-	-	-	lncRNA	0.13932	1.37515	0.91135	0	0.0274	0
MERGE.137589.1	5.40125	0.00106543	0.288294	up	17:+:9476868-9477153	MERGE.137589	17:+:9476868-9477153	-	-	-	-	-	-	8.1025	5.88921	0.44791	0	0	0
NONHSAT171871.1	5.40056	0.0138133	0.485865	up	15:-:84743797-84748256	MERGE.124805	15:-:84740948-84748278	15:-:84743797-84748256	NONHSAG017737.2	-	-	-	lncRNA	0.02403	1.64972	1.85993	0	0	0
NONHSAT234063.1	5.39633	0.00195928	0.368667	up	14:-:20987134-20989667	MERGE.98502	14:-:20986524-20989667	14:-:20987134-20989667	NONHSAG107605.1	-	-	-	lncRNA	0.76817	2.04329	2.70462	0	0	0.21908
NONHSAT124376.2	5.38871	0.00892686	0.477367	up	7:-:155443488-155457118	MERGE.327798	7:-:155414344-155457118	7:-:155443488-155457118	NONHSAG097464.2	-	-	-	lncRNA	0.71871	1.40211	1.56027	2.03251	0	0
MERGE.88887.1	5.38557	0.000546797	0.215373	up	12:-:131833035-131833416	MERGE.88887	12:-:131833035-131833416	-	-	-	-	-	-	5.94494	2.93947	0.50302	0	0	0
NONHSAT032089.2	5.37895	0.00549613	0.463634	up	12:+:132457160-132460024	MERGE.88854	12:+:132457160-132460025	12:+:132457160-132460024	NONHSAG012805.2	-	-	-	lncRNA	2.53002	2.65199	0	0	0	0
MERGE.127621.1	5.37879	0.00109361	0.292647	up	16:+:4205657-4206012	MERGE.127621	16:+:4205657-4206012	-	-	-	-	-	-	7.29043	1.7523	0.35984	0	0	0
MERGE.224989.1	5.37874	9.87153e-05	0.101482	up	3:-:10851913-10852293	MERGE.224989	3:-:10851913-10852293	-	-	-	-	-	-	5.35233	1.30986	2.01737	0	0.17944	0
NONHSAT149538.1	5.36204	0.00789437	0.473947	up	1:+:110136223-110139095	MERGE.16230	1:+:110135427-110139095	1:+:110136223-110139095	NONHSAG056740.1	-	-	-	lncRNA	0.08419	2.52134	2.35612	0	0	0
MERGE.95751.1	5.35686	3.40916e-05	0.0560292	up	13:-:86352113-86352457	MERGE.95751	13:-:86352113-86352457	-	-	-	-	-	-	4.29879	2.89308	2.59919	0	0	0
NONHSAT150628.1	5.35573	0.00466211	0.463425	up	1:+:223479588-223483373	MERGE.29416	1:+:223479588-223484359	1:+:223479588-223483373	NONHSAG057255.1	-	-	-	lncRNA	1.78797	2.63185	2.04497	2.06645	0	0
MERGE.371137.1	5.35455	0.0045769	0.463425	up	X:-:94732202-94732744	MERGE.371137	X:-:94732202-94732744	-	-	-	-	-	-	5.03579	2.8721	0	0	0	0
MERGE.103553.4	5.35096	0.00476822	0.463425	up	14:-:49853596-49862841	MERGE.103553	14:-:49853596-49868162	-	-	-	-	-	-	7.7852	0	2.52171	0	0	0
MERGE.349093.1	5.34991	0.00533963	0.463634	up	8:+:143280673-143281810	MERGE.349093	8:+:143280673-143281810	-	-	-	-	-	-	5.33512	3.5083	1.96995	0	0	1.58545
NONHSAT210887.1	5.34693	0.000156304	0.122428	up	6:-:102740742-102741489	MERGE.301266	6:-:102740742-102741489	6:+:102740742-102741489	NONHSAG095472.1	-	-	-	lncRNA	2.78821	3.75293	1.71261	0	0.2742	0
NONHSAT236928.1	5.34264	0.00970969	0.477699	up	16:-:90162928-90168729	MERGE.136120	16:-:90110574-90168729	16:-:90162928-90168729	NONHSAG020391.3	-	-	-	lncRNA	1.02192	0	2.63631	0	0	0
NONHSAT237280.1	5.33863	0.00725848	0.470741	up	17:+:49362382-49381824	MERGE.142873	17:+:49361161-49476988	17:+:49362382-49381824	NONHSAG022125.3	-	-	-	lncRNA	0.59562	0.95629	1.15169	0	1.31598	0
MERGE.64820.1	5.33764	0.000109365	0.106659	up	11:-:82143158-82143509	MERGE.64820	11:-:82143158-82143509	-	-	-	-	-	-	5.39829	1.94944	1.27375	0	0	0
MERGE.267808.1	5.33609	8.83935e-05	0.0954832	up	5:-:521687-522176	MERGE.267808	5:-:521687-522176	-	-	-	-	-	-	4.35088	1.40041	2.74506	0	0.27905	0
MERGE.364669.1	5.3347	0.000967096	0.275155	up	X:-:19888056-19888465	MERGE.364669	X:-:19888056-19888465	-	-	-	-	-	-	5.65199	2.73872	0.31245	0	0	0
NONHSAT192921.1	5.33243	0.00405079	0.455679	up	22:-:39223684-39230224	MERGE.222373	22:-:39223359-39244751	22:-:39223684-39230224	NONHSAG084005.1	-	-	-	lncRNA	2.45703	2.62627	1.86428	1.7019	0	0
NONHSAT251548.1	5.33209	0.00671355	0.466757	up	6:+:136784076-136789167	MERGE.304079	6:+:136783979-136789167	6:+:136784076-136789167	NONHSAG093642.2	-	-	-	lncRNA	1.04373	2.32038	2.30144	0	0	1.82615
MERGE.362269.5	5.32958	0.00494143	0.463425	up	KI270466.1:-:1-1133	MERGE.362269	KI270466.1:-:1-1233	-	-	-	-	-	-	5.50649	0	2.9172	0	0	0
NONHSAT092863.2	5.32165	0.00366718	0.448711	up	3:-:156747178-156818519	MERGE.244133	3:-:156742404-156818519	3:-:156747178-156818519	NONHSAG036477.3	-	-	-	lncRNA	0.83646	0.40255	1.12371	0.34884	0	0
MERGE.127483.1	5.32067	0.000673199	0.237495	up	16:-:2270630-2271097	MERGE.127483	16:-:2270630-2271097	-	-	-	-	-	-	5.24862	0.53318	0.54745	0	0	0
NONHSAT176682.1	5.32005	0.00574208	0.463634	up	17:-:82321334-82324740	MERGE.150055	17:-:82321024-82334074	17:-:82321334-82324740	NONHSAG073918.1	-	-	-	lncRNA	1.82946	2.439	0	0	0	0
MERGE.185305.1	5.31378	0.000120546	0.111634	up	2:+:111043977-111044487	MERGE.185305	2:+:111043977-111044487	-	-	-	-	-	-	3.2651	0.61039	2.88294	0	0	0
NONHSAT200653.1	5.31261	7.83663e-05	0.0907046	up	4:-:165007087-165007960	MERGE.265579	4:-:165007086-165007960	4:-:165007087-165007960	NONHSAG039265.2	-	-	-	lncRNA	2.35764	1.00212	0.68596	0	0	0
NONHSAT258475.1	5.31187	0.00543901	0.463634	up	X:+:153510345-153517588	MERGE.375784	X:+:153510345-153517588	X:+:153510345-153517588	NONHSAG115092.1	-	-	-	lncRNA	0.72489	1.07013	0.70173	0	0.81801	0
MERGE.314130.1	5.30783	0.000244707	0.152343	up	7:+:56993772-56994104	MERGE.314130	7:+:56993772-56994104	-	-	-	-	-	-	5.84548	3.18467	0.76939	0	0	0
MERGE.329539.1	5.30696	9.85864e-05	0.101482	up	8:-:10152186-10152568	MERGE.329539	8:-:10152186-10152568	-	-	-	-	-	-	4.53782	0.97726	2.84302	0	0	0
MERGE.357179.1	5.30371	0.000157199	0.122741	up	9:-:97950850-97951135	MERGE.357179	9:-:97950850-97951135	-	-	-	-	-	-	7.1302	2.61743	1.34374	0	0.23905	0
MERGE.48162.1	5.30278	0.000504581	0.209687	up	10:-:101093947-101094279	MERGE.48162	10:-:101093947-101094279	-	-	-	-	-	-	5.84548	4.87067	0.57704	0	0	0
MERGE.12711.1	5.29333	8.13831e-05	0.0921778	up	1:+:80340902-80341239	MERGE.12711	1:+:80340902-80341239	-	-	-	-	-	-	5.21053	1.66106	1.89501	0	0	0
MERGE.362471.1	5.29048	8.1579e-05	0.0921778	up	KI270722.1:-:89961-90298	MERGE.362471	KI270722.1:-:89961-90298	-	-	-	-	-	-	4.93629	2.95299	1.32651	0	0	0
MERGE.306728.1	5.28826	6.33238e-05	0.0822382	up	6:+:165692179-165692466	MERGE.306728	6:+:165692179-165692466	-	-	-	-	-	-	5.47144	1.73283	3.78082	0	0	0
MERGE.170252.2	5.28577	0.000813527	0.257609	up	2:+:5022592-5023243	MERGE.170252	2:+:5022287-5023253	-	-	-	-	-	-	4.54522	5.21522	3.60418	0.89395	0	0
NONHSAT232470.1	5.2828	0.0077453	0.473227	up	12:-:123247988-123260504	MERGE.87059	12:-:123244187-123272334	12:-:123247988-123260504	NONHSAG012604.3	-	-	-	lncRNA	1.01844	1.56848	2.00325	0	2.30594	0
MERGE.369099.1	5.27917	5.11494e-05	0.0724608	up	X:+:71098771-71099076	MERGE.369099	X:+:71098771-71099076	-	-	-	-	-	-	4.54375	2.03863	4.60501	0	0	0
NONHSAT090549.2	5.27741	0.0075372	0.471581	up	3:+:75674413-75676625	MERGE.233735	3:+:75672262-75690066	3:+:75674413-75676625	NONHSAG035456.3	-	-	-	lncRNA	1.12269	0	2.10894	0	0	0
MERGE.119286.7	5.27707	0.00472234	0.463425	up	15:-:41505378-41507186	MERGE.119286	15:-:41503638-41513887	-	-	-	-	-	-	3.79782	0	1.60129	0	0	0
MERGE.88836.1	5.27412	0.00144659	0.32908	up	12:-:132318222-132318679	MERGE.88836	12:-:132318222-132318679	-	-	-	-	-	-	5.6668	0.54482	0.2797	0	0	0
NONHSAT080297.2	5.26902	0.00665311	0.46581	up	20:-:50310711-50321410	MERGE.209345	20:-:50299876-50321410	20:-:50310711-50321410	NONHSAG032004.3	-	-	-	lncRNA	2.43928	2.87958	1.96189	0	2.71347	0
MERGE.267204.1	5.26782	0.00025714	0.15592	up	4:-:185404405-185404638	MERGE.267204	4:-:185404405-185404638	-	-	-	-	-	-	8.31857	3.73226	1.0949	0	0	0
MERGE.283639.1	5.26758	0.000147233	0.120268	up	5:-:143620024-143620588	MERGE.283639	5:-:143620024-143620588	-	-	-	-	-	-	3.28115	0.55205	2.04058	0	0.121	0
MERGE.9283.1	5.26472	0.000267442	0.159342	up	1:-:51591108-51591556	MERGE.9283	1:-:51591108-51591556	-	-	-	-	-	-	4.02562	5.14061	6.84737	0	0.60907	0
NONHSAT002644.2	5.25966	0.0120454	0.481798	up	1:-:40491043-40508682	MERGE.7526	1:-:40478125-40508682	1:-:40491043-40508682	NONHSAG001159.3	-	-	-	lncRNA	0.03383	1.70754	2.52466	0	0	0
NONHSAT129229.2	5.25449	0.00456616	0.463425	up	8:-:133407990-133409424	MERGE.346963	8:-:133362499-133409470	8:-:133407990-133409424	NONHSAG051334.2	-	-	-	lncRNA	1.86151	1.31133	0	0	0	0
MERGE.18265.1	5.25252	3.96834e-05	0.0619819	up	1:-:146899962-146900245	MERGE.18265	1:-:146899962-146900245	-	-	-	-	-	-	4.89574	3.51448	3.83407	0	0.24073	0
MERGE.307237.1	5.24284	0.00031805	0.171169	up	6:+:169918505-169918823	MERGE.307237	6:+:169918505-169918823	-	-	-	-	-	-	5.81145	0.58666	4.01577	0	0	0
NONHSAT185255.1	5.24219	0.0018125	0.357632	up	2:-:104746639-104757720	MERGE.184104	2:-:104746459-104757720	2:-:104746639-104757720	NONHSAG028805.3	-	-	-	lncRNA	0.70428	1.38035	0.95625	0.32942	0	0
NONHSAT239063.1	5.23978	0.00613197	0.463634	up	19:+:4538409-4540371	MERGE.160093	19:+:4538409-4543365	19:+:4538409-4540371	NONHSAG075943.2	-	-	-	lncRNA	2.13199	1.42545	0.07703	0.03715	0	0
MERGE.333317.1	5.23757	0.000172634	0.12779	up	8:-:56734142-56734491	MERGE.333317	8:-:56734142-56734491	-	-	-	-	-	-	5.42914	1.24764	1.28103	0	0	0
MERGE.241257.1	5.23756	0.000273203	0.160907	up	3:-:132939770-132940145	MERGE.241257	3:-:132939770-132940145	-	-	-	-	-	-	5.17698	1.99091	0.6814	0	0	0
MERGE.21102.1	5.23601	7.25759e-05	0.0863812	up	1:-:163178258-163178592	MERGE.21102	1:-:163178258-163178592	-	-	-	-	-	-	4.84215	1.86215	1.91198	0	0	0
NONHSAT129645.2	5.23312	0.00942121	0.477699	up	8:+:143730165-143748386	MERGE.349455	8:+:143730165-143790974	8:+:143730165-143748386	NONHSAG051516.3	-	-	-	lncRNA	0.5991	0.61412	0.33001	0	0.62273	0
NONHSAT155620.1	5.23169	0.011283	0.481349	up	10:+:69936761-69966401	MERGE.43412	10:+:69801867-69966401	10:+:69936761-69966401	NONHSAG006126.2	-	-	-	lncRNA	0.853	0	3.48419	0	0	0
MERGE.62474.2	5.22965	0.00026355	0.158682	up	11:-:67751261-67751779	MERGE.62474	11:-:67749043-67756968	-	-	-	-	-	-	4.41393	4.64959	3.71313	0.38374	0	0
MERGE.111485.1	5.2282	4.48201e-05	0.066069	up	14:+:88716459-88716707	MERGE.111485	14:+:88716459-88716707	-	-	-	-	-	-	5.21163	4.25901	3.85852	0	0	0
MERGE.366989.1	5.22603	0.000917926	0.269537	up	X:+:47594104-47594848	MERGE.366989	X:+:47594104-47594848	-	-	-	-	-	-	4.29248	2.00962	2.14938	0	0	0.37258
NONHSAT227053.1	5.22251	0.00106255	0.288092	up	1:-:116465313-116504457	MERGE.17215	1:-:116423724-116505029	1:-:116465313-116504457	NONHSAG058061.2	-	-	-	lncRNA	0.46198	2.38783	1.99203	0	0	0
NONHSAT169505.1	5.21875	0.00380812	0.450888	up	14:-:75569370-75579589	MERGE.108368	14:-:75569138-75579589	14:-:75569370-75579589	NONHSAG069876.2	-	-	-	lncRNA	2.04318	1.07793	1.39057	0	0.75729	0
MERGE.268118.2	5.21797	0.000880931	0.265268	up	5:+:2179932-2180465	MERGE.268118	5:+:2179759-2180999	-	-	-	-	-	-	4.10309	2.51034	0.25775	0	0	0
NONHSAT226974.1	5.21388	0.0337336	0.523829	up	1:-:107046540-107056615	MERGE.15823	1:-:107046540-107058083	1:-:107046540-107056615	NONHSAG105471.1	-	-	-	lncRNA	0.31508	1.80162	1.7672	0	0	1.93526
MERGE.175756.1	5.2123	0.00094232	0.272489	up	2:-:41005488-41005834	MERGE.175756	2:-:41005488-41005834	-	-	-	-	-	-	5.47608	5.21348	0.36917	0	0	0
MERGE.266926.1	5.20863	0.000154538	0.121706	up	4:+:183387038-183387379	MERGE.266926	4:+:183387038-183387379	-	-	-	-	-	-	4.47201	1.82403	8.8024	0	0.39981	0
NONHSAT094298.2	5.20823	0.00635967	0.463797	up	3:+:196142755-196160025	MERGE.250976	3:+:196142532-196178101	3:+:196142755-196160025	NONHSAG037096.3	-	-	-	lncRNA	2.33619	0	3.5874	0	0	0
MERGE.363770.1	5.20431	0.000397633	0.18922	up	X:-:9863396-9863722	MERGE.363770	X:-:9863396-9863722	-	-	-	-	-	-	6.2362	0.57231	3.13402	0	0.20908	0
MERGE.221935.1	5.20416	0.000162805	0.124246	up	22:-:36247815-36248137	MERGE.221935	22:-:36247815-36248137	-	-	-	-	-	-	4.59158	5.40773	0.99151	0	0	0
MERGE.617.1	5.2037	0.000302731	0.16807	up	1:-:3124111-3124420	MERGE.617	1:-:3124111-3124420	-	-	-	-	-	-	7.47521	3.82341	1.23971	0	0.44108	0
MERGE.223065.1	5.20312	5.14569e-05	0.0725181	up	22:-:44204456-44204758	MERGE.223065	22:-:44204456-44204758	-	-	-	-	-	-	4.58874	2.26469	3.38226	0	0	0
MERGE.94716.1	5.19483	0.000300907	0.167966	up	13:+:72296044-72296479	MERGE.94716	13:+:72296044-72296479	-	-	-	-	-	-	4.78345	1.14462	0.73454	0	0.15681	0
MERGE.95762.1	5.19473	0.000368384	0.180838	up	13:-:86671947-86672644	MERGE.95762	13:-:86671947-86672644	-	-	-	-	-	-	3.58553	2.5918	1.74352	0	0.39179	0
MERGE.278665.1	5.19028	0.00439331	0.462943	up	5:-:99532737-99533379	MERGE.278665	5:-:99532737-99533379	-	-	-	-	-	-	4.68508	0.38807	0.09961	0	0	0
MERGE.92085.1	5.18818	9.96426e-05	0.102026	up	13:+:38259583-38259834	MERGE.92085	13:+:38259583-38259834	-	-	-	-	-	-	6.43699	2.97057	1.77921	0	0	0
MERGE.253839.1	5.18731	0.00011409	0.108785	up	4:+:35756993-35757231	MERGE.253839	4:+:35756993-35757231	-	-	-	-	-	-	6.78711	3.65418	1.60799	0	0	0
MERGE.216884.1	5.18395	0.000227376	0.147273	up	21:+:37806139-37806452	MERGE.216884	21:+:37806139-37806452	-	-	-	-	-	-	6.19919	2.18536	1.01993	0	0.21773	0
MERGE.366417.1	5.17954	0.000125188	0.114269	up	X:+:42075818-42076126	MERGE.366417	X:+:42075818-42076126	-	-	-	-	-	-	5.39957	2.4226	1.24372	0	0	0
MERGE.270467.1	5.17782	0.000229429	0.147713	up	5:+:20591939-20593065	MERGE.270467	5:+:20591939-20593065	-	-	-	-	-	-	4.34114	3.45652	0.67601	0	0	0
MERGE.174981.1	5.17755	8.95661e-05	0.0960179	up	2:-:35293322-35293631	MERGE.174981	2:-:35293322-35293631	-	-	-	-	-	-	5.08314	1.40863	3.71912	0	0.22054	0
MERGE.200918.1	5.17494	0.000136674	0.117048	up	2:+:238793913-238794216	MERGE.200918	2:+:238793913-238794216	-	-	-	-	-	-	5.94574	2.05204	1.47487	0	0.22489	0
MERGE.67450.1	5.17211	5.4176e-05	0.0747081	up	11:+:105607545-105607872	MERGE.67450	11:+:105607545-105607872	-	-	-	-	-	-	4.23899	2.28227	2.53863	0	0	0
MERGE.52279.1	5.1721	0.000229497	0.147713	up	11:+:3194349-3194674	MERGE.52279	11:+:3194349-3194674	-	-	-	-	-	-	5.118	3.63576	0.78591	0	0	0
MERGE.240473.1	5.16808	8.64687e-05	0.0947397	up	3:+:127645304-127645675	MERGE.240473	3:+:127645304-127645675	-	-	-	-	-	-	3.48843	4.36003	1.37745	0	0	0
NONHSAT055180.2	5.16399	0.0111899	0.481349	up	17:+:62889663-62892749	MERGE.145061	17:+:62887763-62904939	17:+:62889663-62892749	NONHSAG022440.3	-	-	-	lncRNA	0.9463	0	4.23481	0	0	0
MERGE.127363.1	5.16277	0.000656671	0.234747	up	16:-:3014203-3014578	MERGE.127363	16:-:3014203-3014578	-	-	-	-	-	-	5.17698	0.33182	2.89594	0	0	0
MERGE.308752.1	5.16125	0.00103876	0.28538	up	7:-:9950909-9951203	MERGE.308752	7:-:9950909-9951203	-	-	-	-	-	-	7.6982	0.42293	1.08562	0	0	0
NONHSAT016535.2	5.15888	6.31154e-05	0.0822221	up	10:+:117734856-117747925	MERGE.49794	10:+:117734856-117753317	10:+:117734856-117747925	NONHSAG006961.2	-	-	-	lncRNA	1.65522	0.93429	0.73792	0	0	0
MERGE.288234.3	5.15336	0.000760162	0.251576	up	5:-:176061380-176061779	MERGE.288234	5:-:176049678-176062055	-	-	-	-	-	-	7.55368	5.16978	4.42344	0.85334	0	0
NONHSAT202615.1	5.15247	0.00574361	0.463634	up	5:+:57175989-57247093	MERGE.274354	5:+:57173877-57264679	5:+:57175989-57247093	NONHSAG040442.2	-	-	-	lncRNA	1.93277	0	2.55983	0	0	0
MERGE.505.1	5.14365	7.71819e-05	0.0901892	up	1:+:2887629-2887943	MERGE.505	1:+:2887629-2887943	-	-	-	-	-	-	5.00246	1.98038	2.23672	0	0.21704	0
MERGE.244469.1	5.1379	8.86109e-05	0.0954958	up	3:-:161889634-161889983	MERGE.244469	3:-:161889634-161889983	-	-	-	-	-	-	4.54933	1.33949	2.94715	0	0	0
NONHSAT183107.1	5.13515	0.00680113	0.467269	up	2:+:174519209-174523023	MERGE.192794	2:+:174519209-174523135	2:+:174519209-174523023	NONHSAG077963.1	-	-	-	lncRNA	1.69446	1.40353	2.75352	2.03541	0	0
MERGE.177527.1	5.13498	0.000319659	0.171169	up	2:-:53746921-53747371	MERGE.177527	2:-:53746921-53747371	-	-	-	-	-	-	4.93264	4.01126	1.98829	0.27398	0	0
MERGE.123669.1	5.13456	6.86939e-05	0.0845057	up	15:-:75407370-75407678	MERGE.123669	15:-:75407370-75407678	-	-	-	-	-	-	3.89969	2.4226	4.5603	0	0	0
MERGE.37405.1	5.1311	0.000449057	0.198831	up	10:+:25358051-25358428	MERGE.37405	10:+:25358051-25358428	-	-	-	-	-	-	5.51742	1.15522	0.67779	0	0.18087	0
MERGE.61597.1	5.1293	0.000132355	0.115733	up	11:-:64309018-64309291	MERGE.61597	11:-:64309018-64309291	-	-	-	-	-	-	6.08929	3.1874	1.40259	0	0.24952	0
MERGE.37529.1	5.12855	0.000581974	0.223293	up	10:+:26801159-26801625	MERGE.37529	10:+:26801159-26801625	-	-	-	-	-	-	5.55759	1.20222	0.82293	0	0.2928	0
MERGE.311346.1	5.12797	0.000262543	0.158261	up	7:+:33763228-33763610	MERGE.311346	7:+:33763228-33763610	-	-	-	-	-	-	4.59833	1.95453	0.66894	0	0	0
MERGE.333214.1	5.12777	8.15069e-05	0.0921778	up	8:-:54280408-54280711	MERGE.333214	8:-:54280408-54280711	-	-	-	-	-	-	5.48838	4.71969	2.52835	0	0.44979	0
MERGE.72503.1	5.11955	0.000123254	0.113342	up	12:-:2512716-2512995	MERGE.72503	12:-:2512716-2512995	-	-	-	-	-	-	5.62776	1.33676	2.74506	0	0	0
NONHSAT159295.1	5.11933	0.00161428	0.343713	up	11:+:67284911-67286553	MERGE.62309	11:+:67266410-67286556	11:+:67284911-67286553	NONHSAG008785.2	-	-	-	lncRNA	2.0386	1.37198	2.06902	0.552	0	0
MERGE.133423.1	5.11925	6.72384e-05	0.0837606	up	16:-:67434329-67434657	MERGE.133423	16:-:67434329-67434657	-	-	-	-	-	-	4.50785	3.22339	4.67245	0	0.41561	0
MERGE.254733.1	5.11343	0.000826458	0.258738	up	4:-:46611152-46611481	MERGE.254733	4:-:46611152-46611481	-	-	-	-	-	-	6.31995	0.37807	1.35867	0	0	0
MERGE.12023.1	5.11337	0.0023333	0.393146	up	1:+:72655379-72656114	MERGE.12023	1:+:72655379-72656114	-	-	-	-	-	-	4.28199	2.6275	0.60919	0.25183	0	0
MERGE.134573.1	5.11249	0.000642192	0.232816	up	16:-:73522316-73522682	MERGE.134573	16:-:73522316-73522682	-	-	-	-	-	-	5.05137	0.33996	2.96696	0	0	0
NONHSAT175192.1	5.10011	0.00207403	0.376092	up	17:+:40126254-40129941	MERGE.140673	17:+:40122298-40136916	17:+:40126254-40129941	NONHSAG073129.1	-	-	-	lncRNA	3.9258	2.12833	1.35638	0.50879	0	0
NONHSAT160825.1	5.09881	0.00547737	0.463634	up	11:-:120111289-120123046	MERGE.69558	11:-:120111275-120185529	11:-:120111289-120123046	NONHSAG009842.2	-	-	-	lncRNA	1.28574	2.17331	0	0	0	0
MERGE.93695.1	5.0985	0.0059777	0.463634	up	13:+:54560665-54561331	MERGE.93695	13:+:54560665-54561331	-	-	-	-	-	-	4.37754	0.56116	0	0	0	0
NONHSAT224647.1	5.09738	0.00444984	0.463425	up	1:+:6603153-6605804	MERGE.1366	1:+:6592375-6605804	1:+:6603153-6605804	NONHSAG056097.2	-	-	-	lncRNA	1.4455	1.67811	1.29851	1.18024	0	0
NONHSAT185600.1	5.09497	6.68648e-05	0.0837606	up	2:-:143314435-143480782	MERGE.189237	2:-:143295421-143480789	2:-:143314435-143480782	NONHSAG029447.2	-	-	-	lncRNA	2.23057	2.00156	1.25591	0	0	0
MERGE.33012.1	5.09143	0.00498296	0.463425	up	1:-:236656286-236656818	MERGE.33012	1:-:236656286-236656818	-	-	-	-	-	-	4.17378	0	3.60515	0	0	0
MERGE.94474.1	5.09048	9.29693e-05	0.0986812	up	13:-:68338377-68338779	MERGE.94474	13:-:68338377-68338779	-	-	-	-	-	-	3.6801	1.23835	1.7483	0	0	0
MERGE.258511.1	5.09024	7.51887e-05	0.0889032	up	4:-:74242703-74242981	MERGE.258511	4:-:74242703-74242981	-	-	-	-	-	-	4.31901	2.45951	4.82108	0	0	0
MERGE.88951.1	5.09016	0.000332372	0.174337	up	12:-:132499222-132499772	MERGE.88951	12:-:132499222-132499772	-	-	-	-	-	-	3.28041	0.90573	0.46498	0	0	0
NONHSAT108632.2	5.08997	0.0066812	0.466396	up	6:-:30300774-30304115	MERGE.293776	6:-:30233389-30327352	6:-:30300774-30304115	NONHSAG043403.3	-	-	-	lncRNA	1.22037	1.25063	1.82073	1.66379	0	0
MERGE.253048.1	5.08926	0.00265695	0.407277	up	4:+:22949976-22950811	MERGE.253048	4:+:22949976-22950811	-	-	-	-	-	-	3.54804	0.97005	0.15323	0	0.16356	0
MERGE.326897.1	5.08788	0.000200046	0.137377	up	7:-:147116923-147117203	MERGE.326897	7:-:147116923-147117203	-	-	-	-	-	-	5.9376	2.22	1.13971	0	0	0
NONHSAT198928.1	5.08505	0.00482179	0.463425	up	4:+:109816283-109824726	MERGE.261286	4:+:109815510-109824740	4:+:109816283-109824726	NONHSAG087739.1	-	-	-	lncRNA	2.70493	0	1.92694	0	0	0
MERGE.311175.1	5.08467	0.000815834	0.257862	up	7:+:30770791-30771220	MERGE.311175	7:+:30770791-30771220	-	-	-	-	-	-	6.46692	2.46626	1.0427	0	0.15899	0.16138
MERGE.354489.1	5.08279	0.000364723	0.179901	up	9:+:71089375-71089721	MERGE.354489	9:+:71089375-71089721	-	-	-	-	-	-	5.34251	0.7191	1.10752	0	0	0
MERGE.158070.1	5.08054	0.00131404	0.315459	up	18:-:69037384-69037848	MERGE.158070	18:-:69037384-69037848	-	-	-	-	-	-	6.57818	2.54894	1.5152	0	0.58811	0
MERGE.62026.1	5.0778	0.000462223	0.201442	up	11:+:65872928-65873460	MERGE.62026	11:+:65872928-65873460	-	-	-	-	-	-	3.26076	1.87263	0.36051	0	0	0
NONHSAT182829.1	5.07749	0.000479011	0.204339	up	2:+:145023227-145221066	MERGE.189441	2:+:144667903-145271652	2:+:145023227-145221066	NONHSAG080546.2	-	-	-	lncRNA	0.91542	2.88675	1.59044	0	0	0
MERGE.202789.1	5.07659	0.000448644	0.198831	up	20:+:7833380-7833713	MERGE.202789	20:+:7833380-7833713	-	-	-	-	-	-	5.68922	0.74709	0.95885	0	0	0
NONHSAT080099.2	5.07534	0.0175109	0.49329	up	20:+:47894379-47896886	MERGE.209659	20:+:47894379-47898935	20:+:47894379-47896886	NONHSAG031943.2	-	-	-	lncRNA	2.12487	0.62058	0.0277	0	0.02957	0.03001
MERGE.114124.1	5.07348	0.000665758	0.235645	up	14:-:104780585-104781066	MERGE.114124	14:-:104780585-104781066	-	-	-	-	-	-	3.89424	0.25885	1.59464	0	0	0
MERGE.11412.1	5.07263	0.00013055	0.115547	up	1:-:69274451-69274721	MERGE.11412	1:-:69274451-69274721	-	-	-	-	-	-	5.64364	2.7623	1.41811	0	0	0
NONHSAT182910.1	5.07043	0.0107762	0.48005	up	2:+:150060329-150064916	MERGE.189962	2:+:150060329-150064916	2:+:150060329-150064916	NONHSAG077857.1	-	-	-	lncRNA	0.82472	2.17928	1.30061	2.05041	0	0
MERGE.323151.1	5.07032	0.00049709	0.208805	up	7:+:124468269-124468538	MERGE.323151	7:+:124468269-124468538	-	-	-	-	-	-	7.55273	0.92418	6.64238	0	0.50643	0
MERGE.233507.1	5.06903	0.000410694	0.191104	up	3:-:74359046-74359348	MERGE.233507	3:-:74359046-74359348	-	-	-	-	-	-	6.11832	1.23529	0.84556	0	0	0
MERGE.162408.1	5.0687	0.000762534	0.251576	up	19:-:18768627-18769041	MERGE.162408	19:-:18768627-18769041	-	-	-	-	-	-	4.91382	0.45095	0.61736	0	0	0
MERGE.250672.1	5.06808	0.000786066	0.254089	up	4:-:2753760-2754325	MERGE.250672	4:-:2753760-2754325	-	-	-	-	-	-	4.42173	4.18819	1.92381	0	0.60396	0
MERGE.114021.1	5.06803	0.00641348	0.463797	up	14:-:104366924-104367695	MERGE.114021	14:-:104366924-104367695	-	-	-	-	-	-	6.12347	0.72725	1.32749	0	0	0.35955
MERGE.37720.1	5.06736	0.000334362	0.174883	up	10:+:28618291-28618703	MERGE.37720	10:+:28618291-28618703	-	-	-	-	-	-	5.49871	1.20837	1.3958	0	0.33108	0
MERGE.200009.1	5.0671	0.000102156	0.102681	up	2:-:233967770-233968156	MERGE.200009	2:-:233967770-233968156	-	-	-	-	-	-	3.83225	1.61194	1.32406	0	0	0
MERGE.262486.1	5.06703	0.00021593	0.143856	up	4:-:125932608-125932950	MERGE.262486	4:-:125932608-125932950	-	-	-	-	-	-	4.86433	1.63685	0.9337	0	0	0
MERGE.220567.1	5.06537	0.000885301	0.266024	up	22:+:25426734-25426971	MERGE.220567	22:+:25426734-25426971	-	-	-	-	-	-	8.56822	0.52422	1.61474	0	0	0
ENST00000562038	2.11013	0.0249975	0.507373	up	2:+:216217045-216220192	MERGE.197560	2:+:216209817-216220192	2:+:216217045-216220192	ENSG00000260804	150967	-	LINC01963	long intergenic non-protein coding RNA 1963	1.27349	1.56549	3.15374	1.9037	0.10859	0.39679
MERGE.46603.1	5.061	0.000548457	0.215759	up	10:+:88987398-88987793	MERGE.46603	10:+:88987398-88987793	-	-	-	-	-	-	4.68144	1.41777	0.48524	0	0	0
NONHSAT220241.1	5.05662	0.00534159	0.463634	up	9:+:128908786-128916935	MERGE.360316	9:+:128882112-128918039	9:+:128908786-128916935	NONHSAG053561.2	-	-	-	lncRNA	2.99769	1.72276	0.60514	0	0.54654	0
MERGE.25233.1	5.05502	0.000835217	0.259826	up	1:-:202541220-202541748	MERGE.25233	1:-:202541220-202541748	-	-	-	-	-	-	3.32922	2.35849	0.24216	0	0	0
MERGE.360490.1	5.04737	0.000675486	0.237827	up	9:+:130132648-130132971	MERGE.360490	9:+:130132648-130132971	-	-	-	-	-	-	5.72176	0.38507	2.17459	0	0	0
MERGE.317074.1	5.04524	8.03096e-05	0.091754	up	7:-:80173885-80174118	MERGE.317074	7:-:80173885-80174118	-	-	-	-	-	-	5.74377	4.79862	2.46352	0	0.29217	0
MERGE.226153.1	5.0432	0.000408894	0.191104	up	3:-:16885151-16885464	MERGE.226153	3:-:16885151-16885464	-	-	-	-	-	-	5.75639	1.19201	0.81594	0	0	0
NONHSAT168540.1	5.04292	0.012926	0.482896	up	14:+:61650991-61653055	MERGE.106667	14:+:61187559-61658696	14:+:61650991-61653055	NONHSAG015177.2	-	-	-	lncRNA	0.89318	0	5.79481	0	0	0
NONHSAT118898.2	5.04162	0.00535838	0.463634	up	7:+:4993509-4998167	MERGE.308136	7:+:4973985-5073223	7:+:4993509-4998167	NONHSAG046839.2	-	-	-	lncRNA	1.12293	0.82443	0.68778	0.6464	0	0
MERGE.17971.15	5.0361	0.0111715	0.481313	up	1:+:125174899-125183252	MERGE.17971	1:+:125166678-125184565	-	-	-	-	-	-	15.3596	29.9792	15.2324	1.23651	25.322	0
MERGE.177598.1	5.03576	0.00264065	0.406913	up	2:-:54708844-54709336	MERGE.177598	2:-:54708844-54709336	-	-	-	-	-	-	7.14466	1.51843	1.29922	0	0.55471	0
NONHSAT101515.2	5.03544	0.00534591	0.463634	up	5:+:55936143-55941727	MERGE.274274	5:+:55936143-56111329	5:+:55936143-55941727	NONHSAG040408.2	-	-	-	lncRNA	4.9719	4.07009	3.85755	3.64336	0	0
MERGE.357628.1	5.03304	0.000132263	0.115733	up	9:+:102961740-102962027	MERGE.357628	9:+:102961740-102962027	-	-	-	-	-	-	5.47144	5.84831	2.00161	0	0.47478	0
MERGE.267600.21	5.03155	0.0379733	0.532594	up	4:-:189232869-189235578	MERGE.267600	4:-:189232191-189235684	-	-	-	-	-	-	26.2906	7.73947	9.19124	0	0	51.8638
MERGE.270372.1	5.03143	0.000233014	0.149043	up	5:-:18330819-18331130	MERGE.270372	5:-:18330819-18331130	-	-	-	-	-	-	5.64474	1.19965	1.43705	0	0.21913	0
NONHSAT246696.1	5.02951	0.011023	0.480625	up	3:-:107374840-107421341	MERGE.237564	3:-:106684493-107421342	3:-:107374840-107421341	NONHSAG035677.3	-	-	-	lncRNA	0.43845	2.72509	0	0	0	0
MERGE.11244.1	5.02474	8.67962e-05	0.0947397	up	1:-:66355077-66355330	MERGE.11244	1:-:66355077-66355330	-	-	-	-	-	-	5.10904	2.21039	5.04342	0	0.26916	0
NONHSAT169306.1	5.0241	0.00505367	0.463425	up	14:-:50115172-50118852	MERGE.104840	14:-:50108632-50231590	14:-:50115172-50118852	NONHSAG069191.1	-	-	-	lncRNA	1.8192	2.50694	0	0	0	0
MERGE.357164.1	5.02135	0.000747932	0.249835	up	9:+:97828539-97829210	MERGE.357164	9:+:97828539-97829210	-	-	-	-	-	-	3.58632	3.34189	2.00161	0	0	0.41306
MERGE.165436.1	5.02121	0.00299561	0.426217	up	19:-:34504789-34505077	MERGE.165436	19:-:34504789-34505077	-	-	-	-	-	-	7.37692	3.02197	0.22163	0	0	0
NONHSAT150579.1	5.01776	0.00237773	0.394702	up	1:+:220892319-221060216	MERGE.29304	1:+:220879400-221119179	1:+:220892319-221060216	NONHSAG059957.2	-	-	-	lncRNA	0.77774	0.47584	0.70028	0.25134	0	0
MERGE.223103.1	5.01696	0.000763213	0.251576	up	22:+:44704686-44705251	MERGE.223103	22:+:44704686-44705251	-	-	-	-	-	-	4.5855	1.21237	2.2633	0	0	0.24521
MERGE.282602.1	5.01552	0.000634313	0.231596	up	5:-:134960576-134960992	MERGE.282602	5:-:134960576-134960992	-	-	-	-	-	-	5.83497	4.03912	2.61121	0	0	0.49924
MERGE.265528.1	5.01543	0.00555426	0.463634	up	4:+:164116448-164117008	MERGE.265528	4:+:164116448-164117008	-	-	-	-	-	-	4.62637	0.88958	0	0	0	0
NONHSAT195863.1	5.01398	0.0137185	0.485161	up	3:-:69054746-69071615	MERGE.233127	3:-:69054730-69080408	3:-:69054746-69071615	NONHSAG035373.2	-	-	-	lncRNA	3.02258	1.0643	3.27836	0	2.63387	0
MERGE.370023.1	5.01171	0.000101856	0.102681	up	X:+:79188129-79188429	MERGE.370023	X:+:79188129-79188429	-	-	-	-	-	-	4.61923	2.27974	1.70236	0	0	0
MERGE.137430.1	5.01025	7.61037e-05	0.0895412	up	17:-:8675517-8675796	MERGE.137430	17:-:8675517-8675796	-	-	-	-	-	-	4.30358	2.89631	3.20257	0	0	0
MERGE.222803.1	5.00642	0.000570139	0.219917	up	22:-:42335176-42335472	MERGE.222803	22:-:42335176-42335472	-	-	-	-	-	-	6.24193	0.84016	0.86265	0	0	0
MERGE.191206.1	5.00636	0.000300602	0.167966	up	2:+:160454515-160454785	MERGE.191206	2:+:160454515-160454785	-	-	-	-	-	-	6.49874	0.92077	2.12717	0	0.25228	0
MERGE.222451.1	5.00632	8.60298e-05	0.0947397	up	22:-:39763868-39764169	MERGE.222451	22:-:39763868-39764169	-	-	-	-	-	-	4.29701	1.85907	2.96927	0	0	0
NONHSAT175932.1	5.00625	0.000423442	0.193256	up	17:-:10673184-10674293	MERGE.137703	17:-:10672356-10698375	17:-:10673184-10674293	NONHSAG073529.2	-	-	-	lncRNA	2.19205	2.1356	1.15408	0.11132	0.12319	0
MERGE.73100.1	5.00512	0.00214361	0.379823	up	12:+:8844165-8844668	MERGE.73100	12:+:8844165-8844668	-	-	-	-	-	-	6.25307	1.73283	0.76252	0	0.40695	0
MERGE.13331.1	5.00452	0.000137764	0.117117	up	1:-:86110479-86110794	MERGE.13331	1:-:86110479-86110794	-	-	-	-	-	-	4.6933	1.7767	1.41886	0	0	0
MERGE.274054.1	5.00047	0.000202492	0.138076	up	5:+:53869943-53870390	MERGE.274054	5:+:53869943-53870390	-	-	-	-	-	-	3.51735	0.83547	1.0008	0	0	0
MERGE.24181.1	4.99947	0.00015359	0.121588	up	1:-:186205593-186205861	MERGE.24181	1:-:186205593-186205861	-	-	-	-	-	-	5.8579	2.08713	1.66677	0	0.25416	0
MERGE.222989.1	4.99281	0.00281386	0.41486	up	22:+:43831695-43832157	MERGE.222989	22:+:43831695-43832157	-	-	-	-	-	-	6.2062	0.80841	0.27668	0	0.29532	0
MERGE.308116.1	4.9887	0.0003176	0.171169	up	7:-:4874033-4874324	MERGE.308116	7:-:4874033-4874324	-	-	-	-	-	-	5.71393	0.85455	1.53548	0	0	0
MERGE.93148.1	4.98438	0.000925995	0.270205	up	13:+:48295736-48296138	MERGE.93148	13:+:48295736-48296138	-	-	-	-	-	-	5.75016	0.46438	2.54299	0	0.33929	0
MERGE.127102.1	4.98253	0.000849331	0.260894	up	16:-:1104464-1104904	MERGE.127102	16:-:1104464-1104904	-	-	-	-	-	-	3.99356	1.83893	0.29048	0	0	0
MERGE.96062.1	4.9825	0.000101956	0.102681	up	13:-:91592718-91592943	MERGE.96062	13:-:91592718-91592943	-	-	-	-	-	-	5.94709	3.31232	2.26731	0	0	0
MERGE.371981.1	4.98197	0.00137991	0.322345	up	X:-:104677168-104677478	MERGE.371981	X:-:104677168-104677478	-	-	-	-	-	-	6.40801	0.20059	1.44167	0	0	0
MERGE.135733.1	4.98051	8.43278e-05	0.0942458	up	16:+:87134277-87134525	MERGE.135733	16:+:87134277-87134525	-	-	-	-	-	-	4.83937	2.75583	3.85852	0	0	0
MERGE.130525.1	4.9804	0.000421887	0.193081	up	16:-:28980736-28981061	MERGE.130525	16:-:28980736-28981061	-	-	-	-	-	-	5.5445	1.33949	0.78591	0	0.20972	0
MERGE.253591.1	4.97901	0.000260716	0.15753	up	4:-:30303335-30303626	MERGE.253591	4:-:30303335-30303626	-	-	-	-	-	-	5.23777	2.77728	0.87742	0	0	0
MERGE.305587.1	4.97796	0.000578995	0.222524	up	6:-:154227893-154228113	MERGE.305587	6:-:154227893-154228113	-	-	-	-	-	-	7.96905	2.25817	0.86948	0	0	0
MERGE.300236.1	4.97602	0.00080999	0.257609	up	6:-:88212989-88213274	MERGE.300236	6:-:88212989-88213274	-	-	-	-	-	-	6.482	0.43624	1.56769	0	0	0
NONHSAT215497.1	4.97565	0.000157613	0.122877	up	8:+:19960935-19966121	MERGE.330155	8:+:19901717-19967258	8:+:19960935-19966121	NONHSAG098664.1	-	-	-	lncRNA	1.08692	0.40964	1.6824	0	0	0
MERGE.267419.1	4.97526	9.65299e-05	0.100239	up	4:+:187715127-187715454	MERGE.267419	4:+:187715127-187715454	-	-	-	-	-	-	4.23899	1.7117	2.34335	0	0.20844	0
MERGE.200690.1	4.97424	0.000102771	0.102768	up	2:+:238304401-238304745	MERGE.200690	2:+:238304401-238304745	-	-	-	-	-	-	3.76144	1.44654	3.52747	0	0.19817	0
MERGE.17970.26	4.97274	0.0202663	0.497733	up	1:-:125178671-125182769	MERGE.17970	1:-:125156106-125184574	-	-	-	-	-	-	97.1586	74.9719	49.1829	44.5237	26.6779	0
MERGE.363033.1	4.97107	8.61979e-05	0.0947397	up	X:-:441256-441500	MERGE.363033	X:-:441256-441500	-	-	-	-	-	-	4.72921	3.56469	3.66008	0	0	0
MERGE.371116.1	4.97042	9.54728e-05	0.0998434	up	X:+:94382940-94383272	MERGE.371116	X:+:94382940-94383272	-	-	-	-	-	-	4.66247	2.99733	2.69286	0	0.41062	0
MERGE.372566.1	4.9689	0.000168617	0.126644	up	X:+:113586418-113586685	MERGE.372566	X:+:113586418-113586685	-	-	-	-	-	-	5.53389	2.09492	1.43399	0	0	0
MERGE.188739.1	4.96789	0.000512621	0.21071	up	2:-:138087785-138088087	MERGE.188739	2:-:138087785-138088087	-	-	-	-	-	-	5.81241	0.61764	1.26835	0	0	0
MERGE.159706.2	4.96422	0.00555934	0.463634	up	19:+:2269515-2273221	MERGE.159706	19:+:2269509-2354806	-	-	-	-	-	-	2.24077	0.97413	1.885	1.03898	0	0
MERGE.82133.1	4.96419	0.000188561	0.133235	up	12:-:87785825-87786169	MERGE.82133	12:-:87785825-87786169	-	-	-	-	-	-	4.56746	1.62736	1.11394	0	0.19817	0
MERGE.331708.1	4.9608	0.00138679	0.323584	up	8:+:34755706-34756312	MERGE.331708	8:+:34755706-34756312	-	-	-	-	-	-	4.27577	0.51385	0.42209	0	0.22526	0
MERGE.121601.1	4.96033	0.000953631	0.273839	up	15:-:61266479-61267183	MERGE.121601	15:-:61266479-61267183	-	-	-	-	-	-	3.28697	0.26546	1.27194	0	0.19395	0
MERGE.68169.1	4.95694	0.000113648	0.108722	up	11:+:110051051-110051378	MERGE.68169	11:+:110051051-110051378	-	-	-	-	-	-	3.95639	1.33132	2.92918	0	0	0
MERGE.181360.1	4.95322	0.000159302	0.123443	up	2:-:82723869-82724214	MERGE.181360	2:-:82723869-82724214	-	-	-	-	-	-	4.15241	1.80295	1.11072	0	0	0
MERGE.358359.1	4.95207	0.000131318	0.115547	up	9:-:111138817-111139086	MERGE.358359	9:-:111138817-111139086	-	-	-	-	-	-	5.14959	1.61731	2.37228	0	0	0
MERGE.260612.1	4.95129	0.00114387	0.29798	up	4:-:101505459-101505903	MERGE.260612	4:-:101505459-101505903	-	-	-	-	-	-	6.04064	0.98129	1.15149	0	0	0.15594
MERGE.361554.1	4.95121	0.00123348	0.307451	up	9:+:137197613-137198229	MERGE.361554	9:+:137197613-137198229	-	-	-	-	-	-	3.22997	0.20221	0.41524	0	0	0
MERGE.129488.1	4.94814	0.00029749	0.167426	up	16:-:21255944-21256410	MERGE.129488	16:-:21255944-21256410	-	-	-	-	-	-	3.57273	4.00741	2.60595	0.26459	0	0
NONHSAT207205.1	4.94756	0.00499977	0.463425	up	6:+:36963319-36964829	MERGE.295219	6:+:36948263-36964837	6:+:36963319-36964829	NONHSAG043680.2	-	-	-	lncRNA	2.56013	0.92365	0	0	0	0
MERGE.121843.1	4.94628	0.000839098	0.260401	up	15:+:62529895-62530205	MERGE.121843	15:+:62529895-62530205	-	-	-	-	-	-	5.36484	3.00878	0.41191	0	0	0
MERGE.123819.1	4.94563	0.000411651	0.191104	up	15:+:77605656-77605926	MERGE.123819	15:+:77605656-77605926	-	-	-	-	-	-	6.1567	1.38115	0.94541	0	0	0
NONHSAT127115.2	4.94223	0.0109908	0.480382	up	8:-:69321956-69326757	MERGE.334528	8:-:69321956-69326757	8:-:69321956-69326757	NONHSAG050452.2	-	-	-	lncRNA	1.97748	2.38339	1.83172	3.43469	0.03128	0
NONHSAT150068.1	4.94169	0.0248527	0.506995	up	1:+:173823609-173834869	MERGE.23835	1:+:173823609-173858546	1:+:173823609-173834869	NONHSAG056978.1	-	-	-	lncRNA	1.66124	5.31462	7.22035	8.92229	0	0
NONHSAT245089.1	4.94013	0.0266837	0.511102	up	22:-:25339412-25342811	MERGE.220549	22:-:25339412-25342811	22:-:25339412-25342811	NONHSAG111105.1	-	-	-	lncRNA	0.81106	3.79796	2.91999	0	0	3.34723
MERGE.95045.1	4.93707	0.000249815	0.153474	up	13:-:76478942-76479273	MERGE.95045	13:-:76478942-76479273	-	-	-	-	-	-	3.62953	5.63693	0.96463	0	0	0
MERGE.351872.1	4.93114	0.000336959	0.175787	up	9:+:22363484-22363686	MERGE.351872	9:+:22363484-22363686	-	-	-	-	-	-	7.76243	2.4584	1.2621	0	0	0
MERGE.109457.1	4.92942	0.00275359	0.412148	up	14:-:78589022-78589419	MERGE.109457	14:-:78589022-78589419	-	-	-	-	-	-	7.91846	1.25391	2.414	0.46569	0	0
MERGE.129117.1	4.92814	0.000343704	0.176155	up	16:+:17728349-17728661	MERGE.129117	16:+:17728349-17728661	-	-	-	-	-	-	4.44214	0.59791	4.50202	0	0	0
MERGE.370870.1	4.92813	0.0047514	0.463425	up	X:-:91029457-91029856	MERGE.370870	X:-:91029457-91029856	-	-	-	-	-	-	4.86636	4.21078	0	0	0	0
MERGE.137653.1	4.92426	0.0020792	0.376092	up	17:-:10123085-10123466	MERGE.137653	17:-:10123085-10123466	-	-	-	-	-	-	7.76482	2.77616	3.01813	0.80867	0	0
MERGE.700.1	4.92337	0.00260507	0.404673	up	1:-:3409526-3410179	MERGE.700	1:-:3409526-3410179	-	-	-	-	-	-	9.0176	3.24612	3.04317	0	0.61871	0.157
MERGE.300576.1	4.9231	0.000248469	0.153198	up	6:+:92231784-92232128	MERGE.300576	6:+:92231784-92232128	-	-	-	-	-	-	5.64216	2.16981	3.15616	0.17908	0.19817	0
MERGE.96715.1	4.92221	0.00044907	0.198831	up	13:+:99754538-99754876	MERGE.96715	13:+:99754538-99754876	-	-	-	-	-	-	4.92173	0.73607	0.94471	0	0	0
MERGE.254283.1	4.92205	0.000154925	0.121706	up	4:+:40359304-40359612	MERGE.254283	4:+:40359304-40359612	-	-	-	-	-	-	5.39957	1.81695	3.31658	0	0.44251	0
MERGE.365893.1	4.91958	0.00472808	0.463425	up	X:+:35965319-35965773	MERGE.365893	X:+:35965319-35965773	-	-	-	-	-	-	4.37998	3.01627	0	0	0	0
MERGE.1041.1	4.91604	0.00303872	0.428128	up	1:-:3729617-3729894	MERGE.1041	1:-:3729617-3729894	-	-	-	-	-	-	6.50182	5.3855	0.2304	0	0	0
MERGE.252841.1	4.91498	0.000126767	0.114604	up	4:-:20125517-20125751	MERGE.252841	4:-:20125517-20125751	-	-	-	-	-	-	5.32489	4.24728	1.90792	0	0	0
MERGE.373428.1	4.91455	0.000280826	0.162971	up	X:-:123902179-123902454	MERGE.373428	X:-:123902179-123902454	-	-	-	-	-	-	6.54893	3.84237	1.39242	0	0.49542	0
MERGE.304098.1	4.91423	0.000394968	0.188828	up	6:-:136904192-136904460	MERGE.304098	6:-:136904192-136904460	-	-	-	-	-	-	5.8579	0.69571	2.14299	0	0	0
MERGE.372596.1	4.91387	0.000779723	0.253747	up	X:+:113128025-113128359	MERGE.372596	X:+:113128025-113128359	-	-	-	-	-	-	6.64066	2.04836	0.76479	0	0.40817	0
MERGE.190664.1	4.91382	0.00314575	0.433097	up	2:+:156242601-156243173	MERGE.190664	2:+:156242601-156243173	-	-	-	-	-	-	5.82362	2.72173	2.571	0	0	1.08995
MERGE.353689.9	4.90718	0.0168516	0.492394	up	9:+:60609949-60612901	MERGE.353689	9:+:60557107-60687482	-	-	-	-	-	-	8.67466	0.10963	0	0	0	0
MERGE.186864.1	4.90672	0.000517607	0.211278	up	2:-:125251064-125251380	MERGE.186864	2:-:125251064-125251380	-	-	-	-	-	-	5.2633	0.59037	1.21233	0	0	0
MERGE.305812.1	4.90577	0.000101193	0.102681	up	6:+:157221638-157221974	MERGE.305812	6:+:157221638-157221974	-	-	-	-	-	-	3.85073	2.22132	1.90064	0	0.20287	0
MERGE.303026.1	4.90544	0.00296072	0.424127	up	6:+:123219035-123219314	MERGE.303026	6:+:123219035-123219314	-	-	-	-	-	-	9.26926	0.22279	2.51631	0	0.48834	0
MERGE.191540.1	4.89953	0.00925878	0.477699	up	2:+:164130998-164131398	MERGE.191540	2:+:164130998-164131398	-	-	-	-	-	-	6.93461	0	3.99323	0	0.34099	0
MERGE.131112.1	4.89459	0.00050903	0.210216	up	16:-:35195849-35196131	MERGE.131112	16:-:35195849-35196131	-	-	-	-	-	-	7.45144	1.76345	1.35798	0	0.48316	0
MERGE.296254.1	4.89325	0.0011781	0.301327	up	6:+:43772228-43772889	MERGE.296254	6:+:43772228-43772889	-	-	-	-	-	-	3.92053	1.69619	1.0643	0	0.4131	0
MERGE.120714.1	4.89158	0.000863881	0.263941	up	15:-:52257847-52258156	MERGE.120714	15:-:52257847-52258156	-	-	-	-	-	-	4.93364	4.22588	0.41324	0	0	0
MERGE.191621.1	4.89	0.000180359	0.131236	up	2:-:164862194-164862535	MERGE.191621	2:-:164862194-164862535	-	-	-	-	-	-	4.3365	4.56009	1.49828	0	0.39981	0
MERGE.267599.18	4.88963	0.0124509	0.482896	up	4:+:189233421-189235513	MERGE.267599	4:+:189231997-189235978	-	-	-	-	-	-	5.0965	0	36.0977	0	0	0
MERGE.179828.1	4.88751	0.00342428	0.443196	up	2:+:71495857-71496266	MERGE.179828	2:+:71495857-71496266	-	-	-	-	-	-	7.6867	0.6086	2.0309	0	0.50025	0
MERGE.36765.1	4.88173	0.000280165	0.162971	up	10:-:17969643-17969948	MERGE.36765	10:-:17969643-17969948	-	-	-	-	-	-	5.14959	1.22318	1.25591	0	0.22342	0
NONHSAT175318.1	4.88003	0.00465141	0.463425	up	17:+:48705204-48707347	MERGE.142769	17:+:48646923-48707347	17:+:48705204-48707347	NONHSAG022090.2	-	-	-	lncRNA	0.1048	1.72794	1.66556	0	0	0
MERGE.166683.1	4.87961	0.000469241	0.202331	up	19:+:42542454-42542847	MERGE.166683	19:+:42542454-42542847	-	-	-	-	-	-	4.05824	0.47499	1.13797	0	0	0
MERGE.129740.1	4.87873	0.00183002	0.358454	up	16:+:23902418-23902716	MERGE.129740	16:+:23902418-23902716	-	-	-	-	-	-	6.82019	0.62591	0.42844	0	0	0
MERGE.92931.1	4.87833	0.000359473	0.179116	up	13:-:46116919-46117234	MERGE.92931	13:-:46116919-46117234	-	-	-	-	-	-	4.6933	0.59223	2.43233	0	0	0
MERGE.305879.1	4.87711	0.00509663	0.463425	up	6:+:157400752-157400976	MERGE.305879	6:+:157400752-157400976	-	-	-	-	-	-	8.65131	0	6.83216	0	0	0
MERGE.15602.1	4.87605	0.000152333	0.121154	up	1:+:104828358-104828625	MERGE.15602	1:+:104828358-104828625	-	-	-	-	-	-	4.84215	1.39661	3.10697	0	0	0
MERGE.374283.1	4.87605	0.000152333	0.121154	up	X:-:134958367-134958609	MERGE.374283	X:-:134958367-134958609	-	-	-	-	-	-	5.34031	1.5403	3.42662	0	0	0
MERGE.178244.1	4.87297	0.000214297	0.143326	up	2:-:59348410-59348686	MERGE.178244	2:-:59348410-59348686	-	-	-	-	-	-	5.35408	1.12603	2.31233	0	0.24681	0
NONHSAT098440.2	4.86868	0.000151887	0.121154	up	4:+:138773550-138801639	MERGE.263255	4:+:138773544-138801639	4:+:138773550-138801639	NONHSAG038934.2	-	-	-	lncRNA	1.17739	1.44069	0.96151	0	0	0
NONHSAT181181.1	4.86797	0.00240981	0.396255	up	2:+:5726450-5730343	MERGE.170338	2:+:5726449-5732183	2:+:5726450-5730343	NONHSAG026886.3	-	-	-	lncRNA	1.3253	1.51893	1.66839	0.59473	0	0
MERGE.11523.1	4.86402	0.000154703	0.121706	up	1:+:67778601-67778910	MERGE.11523	1:+:67778601-67778910	-	-	-	-	-	-	4.48513	1.40863	2.06618	0	0.22054	0
NONHSAT179410.1	4.85986	0.000887251	0.266323	up	19:+:8209402-8251798	MERGE.161245	19:+:8206736-8262421	19:+:8209402-8251798	NONHSAG024686.2	-	-	-	lncRNA	2.11117	2.07271	1.92223	0.33109	0	0
MERGE.97085.1	4.85592	0.000283936	0.163401	up	13:+:104374227-104374573	MERGE.97085	13:+:104374227-104374573	-	-	-	-	-	-	3.73976	0.7191	4.61466	0	0.19703	0
MERGE.273988.1	4.85536	0.000921195	0.269704	up	5:+:52919519-52919848	MERGE.273988	5:+:52919519-52919848	-	-	-	-	-	-	5.33685	0.75615	0.58229	0	0	0
MERGE.89661.1	4.85528	0.00902974	0.477367	up	13:+:18783401-18784213	MERGE.89661	13:+:18783401-18784213	-	-	-	-	-	-	3.64842	0	0.31514	0	0	0
MERGE.266496.1	4.8539	0.000641465	0.232717	up	4:+:177160541-177160864	MERGE.266496	4:+:177160541-177160864	-	-	-	-	-	-	7.15221	1.92537	1.9769	0	0.21101	0.21418
NONHSAT069189.2	4.85265	0.00593738	0.463634	up	2:-:11721619-11724222	MERGE.172124	2:-:11720441-11724222	2:-:11721619-11724222	NONHSAG027018.2	-	-	-	lncRNA	1.06842	0	1.95547	0	0	0
NONHSAT221421.1	4.85247	0.00121447	0.305544	up	9:-:133460476-133461942	MERGE.360982	9:-:133460476-133461942	9:-:133460476-133461942	NONHSAG102369.1	-	-	-	lncRNA	0.53021	2.26691	3.18964	0	0	0
MERGE.71042.1	4.8517	0.000477796	0.204081	up	11:-:126740369-126740670	MERGE.71042	11:-:126740369-126740670	-	-	-	-	-	-	5.21779	1.03281	0.84836	0	0	0
MERGE.194363.1	4.85149	0.00011823	0.110878	up	2:+:187196856-187197131	MERGE.194363	2:+:187196856-187197131	-	-	-	-	-	-	4.03011	3.1643	2.78485	0	0	0
MERGE.94972.1	4.85021	0.00078288	0.253747	up	13:+:75892008-75892422	MERGE.94972	13:+:75892008-75892422	-	-	-	-	-	-	4.13208	0.45095	0.61736	0	0	0
NONHSAT098196.2	4.84911	0.0200668	0.497036	up	4:+:123650267-123668068	MERGE.262317	4:+:123396795-123962665	4:+:123650267-123668068	NONHSAG087805.2	-	-	-	lncRNA	0.38515	1.31523	1.35042	0	1.27308	0
MERGE.45636.1	4.84896	0.000151057	0.120907	up	10:+:81220783-81221094	MERGE.45636	10:+:81220783-81221094	-	-	-	-	-	-	4.15928	1.3996	2.05293	0	0	0
MERGE.223475.1	4.84586	0.0048957	0.463425	up	22:+:46632931-46633465	MERGE.223475	22:+:46632931-46633465	-	-	-	-	-	-	3.46514	2.91505	0	0	0	0
MERGE.233004.1	4.84373	0.000141701	0.117622	up	3:-:67380716-67381094	MERGE.233004	3:-:67380716-67381094	-	-	-	-	-	-	3.54629	1.31677	1.69001	0	0.18039	0
MERGE.293530.1	4.84291	0.00223219	0.386551	up	6:+:28502677-28503136	MERGE.293530	6:+:28502677-28503136	-	-	-	-	-	-	4.33237	8.2724	5.15197	0	1.78351	0
NONHSAT237401.1	4.8425	0.00285892	0.417234	up	17:+:63700820-63704538	MERGE.146830	17:+:63699934-63713865	17:+:63700820-63704538	NONHSAG073295.2	-	-	-	lncRNA	0.58572	1.22449	0.55113	0.23258	0.01838	0
NONHSAT022071.2	4.84202	0.000177966	0.130233	up	11:-:65110714-65111695	MERGE.61902	11:-:65095855-65112330	11:-:65110714-65111695	NONHSAG008654.2	-	-	-	lncRNA	2.47067	0.91738	0.82419	0	0	0
MERGE.153592.1	4.84138	0.000426202	0.193825	up	18:+:25111543-25111942	MERGE.153592	18:+:25111543-25111942	-	-	-	-	-	-	4.0553	0.62382	0.96077	0	0.17092	0
MERGE.140272.1	4.84015	0.000149695	0.120551	up	17:-:36739665-36739989	MERGE.140272	17:-:36739665-36739989	-	-	-	-	-	-	4.77723	2.49528	2.1679	0	0.42072	0
MERGE.36811.1	4.83732	0.000167033	0.125638	up	10:-:18237527-18237845	MERGE.36811	10:-:18237527-18237845	-	-	-	-	-	-	4.2133	1.17333	2.61025	0	0.21432	0
NONHSAT173409.1	4.83674	0.00622265	0.463797	up	16:+:86286428-86310534	MERGE.135469	16:+:86286427-86310534	16:+:86286428-86310534	NONHSAG020214.2	-	-	-	lncRNA	1.58839	1.58152	1.7742	0	0	1.40091
MERGE.262095.1	4.83628	0.000323023	0.172073	up	4:-:120717492-120717707	MERGE.262095	4:-:120717492-120717707	-	-	-	-	-	-	6.86612	3.46567	1.18614	0	0.31652	0
MERGE.59789.1	4.83384	0.000148785	0.120386	up	11:+:49640164-49640427	MERGE.59789	11:+:49640164-49640427	-	-	-	-	-	-	5.61773	4.01702	2.42619	0	0.51794	0
MERGE.303415.1	4.83338	0.000166169	0.125395	up	6:-:128222501-128222718	MERGE.303415	6:-:128222501-128222718	-	-	-	-	-	-	5.52754	1.71694	4.99484	0	0	0
MERGE.307490.1	4.83314	0.000301586	0.16807	up	7:+:915647-915979	MERGE.307490	7:+:915647-915979	-	-	-	-	-	-	5.28877	1.124	2.69286	0	0.41062	0
MERGE.330381.1	4.83241	0.00185733	0.35869	up	8:-:21813442-21813950	MERGE.330381	8:-:21813442-21813950	-	-	-	-	-	-	5.28111	2.20604	1.0067	0	0.53727	0
MERGE.374063.1	4.83131	0.000268508	0.159643	up	X:+:131858685-131859056	MERGE.374063	X:+:131858685-131859056	-	-	-	-	-	-	3.98678	1.50924	0.86091	0	0.18378	0
MERGE.272944.1	4.83027	0.000175956	0.129131	up	5:-:42261605-42261868	MERGE.272944	5:-:42261605-42261868	-	-	-	-	-	-	5.96884	3.30814	2.18357	0	0.51794	0
MERGE.132710.1	4.83014	0.000299464	0.167966	up	16:+:58737741-58738022	MERGE.132710	16:+:58737741-58738022	-	-	-	-	-	-	5.17698	1.10606	1.3628	0	0	0
MERGE.24265.1	4.82847	0.000251398	0.154234	up	1:-:187207487-187207891	MERGE.24265	1:-:187207487-187207891	-	-	-	-	-	-	3.66193	4.31283	1.89782	0	0	0.17134
MERGE.352518.1	4.82612	0.00029478	0.166356	up	9:-:33301590-33302030	MERGE.352518	9:-:33301590-33302030	-	-	-	-	-	-	3.62573	3.39494	1.30717	0.1401	0	0
MERGE.101226.1	4.8245	0.000266124	0.15902	up	14:-:37850269-37850612	MERGE.101226	14:-:37850269-37850612	-	-	-	-	-	-	5.11965	1.81343	1.48957	0	0.39749	0
MERGE.368585.1	4.82102	0.000285158	0.163626	up	X:-:66110265-66110591	MERGE.368585	X:-:66110265-66110591	-	-	-	-	-	-	3.68503	0.76308	4.70103	0	0	0
MERGE.261450.1	4.82075	0.000397253	0.189215	up	4:+:112007458-112007784	MERGE.261450	4:+:112007458-112007784	-	-	-	-	-	-	4.53542	0.57231	2.74227	0	0.20908	0
NONHSAT125696.2	4.82014	0.00112215	0.295504	up	8:+:27591958-27597540	MERGE.331023	8:+:27591958-27597989	8:+:27591958-27597540	NONHSAG049833.3	-	-	-	lncRNA	0.81414	1.09583	0.5763	0.13235	0	0
MERGE.222741.1	4.81464	0.000294005	0.166284	up	22:+:42606878-42607122	MERGE.222741	22:+:42606878-42607122	-	-	-	-	-	-	5.29672	4.32855	1.04574	0	0	0
MERGE.340498.1	4.81392	0.000138137	0.117117	up	8:+:100054776-100055072	MERGE.340498	8:+:100054776-100055072	-	-	-	-	-	-	4.2133	3.99077	3.66625	0	0.46039	0
MERGE.120343.1	4.81305	0.000232586	0.148955	up	15:-:48286361-48286664	MERGE.120343	15:-:48286361-48286664	-	-	-	-	-	-	3.96383	4.10408	1.05348	0	0	0
MERGE.223493.1	4.81191	0.000132432	0.115733	up	22:+:47960716-47961060	MERGE.223493	22:+:47960716-47961060	-	-	-	-	-	-	3.35843	1.62736	2.41353	0	0	0
MERGE.206282.1	4.81163	0.00124542	0.30796	up	20:-:32979893-32980199	MERGE.206282	20:-:32979893-32980199	-	-	-	-	-	-	7.69922	5.28317	2.92091	0	1.11348	0
MERGE.226592.1	4.81023	0.00108614	0.291888	up	3:-:18038510-18039092	MERGE.226592	3:-:18038510-18039092	-	-	-	-	-	-	4.69028	2.03303	1.75785	0.21195	0.23454	0
MERGE.303789.1	4.8085	0.00039541	0.188862	up	6:-:133396565-133396909	MERGE.303789	6:-:133396565-133396909	-	-	-	-	-	-	4.83614	3.61635	0.92828	0	0.39633	0
MERGE.95836.1	4.80362	0.000179432	0.130933	up	13:-:87931374-87931699	MERGE.95836	13:-:87931374-87931699	-	-	-	-	-	-	3.98066	2.67898	1.17886	0	0.20972	0
MERGE.368067.1	4.80353	0.00031571	0.171169	up	X:+:57070349-57070728	MERGE.368067	X:+:57070349-57070728	-	-	-	-	-	-	3.65892	2.46245	0.67423	0	0.17992	0
MERGE.68446.1	4.8035	0.000445195	0.198417	up	11:-:113985737-113986037	MERGE.68446	11:-:113985737-113986037	-	-	-	-	-	-	4.92718	0.62175	1.70236	0	0	0
NONHSAT196400.1	4.80327	0.000305995	0.168892	up	3:-:149656876-149658010	MERGE.243126	3:-:149517235-149736714	3:-:149656876-149658010	NONHSAG085839.1	-	-	-	lncRNA	2.07877	0.45869	0.56516	0	0	0
MERGE.261291.1	4.8023	0.000130999	0.115547	up	4:-:109870492-109870810	MERGE.261291	4:-:109870492-109870810	-	-	-	-	-	-	3.48687	2.34666	2.40946	0	0	0
MERGE.305641.1	4.80093	0.000319246	0.171169	up	6:+:155609996-155610295	MERGE.305641	6:+:155609996-155610295	-	-	-	-	-	-	4.9436	0.83176	1.92154	0	0.22789	0
NONHSAT145163.2	4.79959	0.0136304	0.485001	up	17:+:5109981-5114377	MERGE.136911	17:+:5097303-5115004	17:+:5109981-5114377	NONHSAG020621.3	-	-	-	lncRNA	0.02867	1.18333	2.29793	0	0	0
MERGE.304299.1	4.79951	0.000295165	0.16639	up	6:-:138632169-138632498	MERGE.304299	6:-:138632169-138632498	-	-	-	-	-	-	5.33685	1.51229	1.74686	0	0.41435	0
MERGE.73609.1	4.79556	0.000685524	0.23982	up	12:+:13247728-13248002	MERGE.73609	12:+:13247728-13248002	-	-	-	-	-	-	5.39302	0.45369	3.02789	0	0	0
MERGE.289865.1	4.79498	0.00202616	0.372998	up	6:+:4012726-4013032	MERGE.289865	6:+:4012726-4013032	-	-	-	-	-	-	7.09536	2.84478	0.41727	0	0.44539	0
MERGE.80917.1	4.79435	0.000242207	0.151893	up	12:-:73580584-73580917	MERGE.80917	12:-:73580584-73580917	-	-	-	-	-	-	3.46903	5.97672	2.49302	0	0.40939	0
MERGE.375399.1	4.79343	0.000246405	0.152844	up	X:-:149640826-149641230	MERGE.375399	X:-:149640826-149641230	-	-	-	-	-	-	4.11967	1.69433	1.26521	0	0.33762	0
MERGE.20673.1	4.78907	0.00250101	0.400305	up	1:+:160061837-160062380	MERGE.20673	1:+:160061837-160062380	-	-	-	-	-	-	5.28211	1.49075	1.64838	0	0.62838	0
MERGE.332066.1	4.78897	0.001395	0.3244	up	8:+:38605676-38606152	MERGE.332066	8:+:38605676-38606152	-	-	-	-	-	-	4.95526	1.04624	0.6714	0.12952	0	0
MERGE.154281.1	4.78857	0.000706108	0.242614	up	18:-:30733854-30734199	MERGE.154281	18:-:30733854-30734199	-	-	-	-	-	-	5.62585	3.06501	5.18336	0	0	0.60168
MERGE.95468.1	4.78765	0.00287412	0.418144	up	13:-:81317790-81318106	MERGE.95468	13:-:81317790-81318106	-	-	-	-	-	-	6.72533	0.39358	0.40411	0	0	0
MERGE.228561.1	4.7858	0.0152208	0.488723	up	3:-:36561084-36561644	MERGE.228561	3:-:36561084-36561644	-	-	-	-	-	-	7.27001	0.44479	3.99608	0	0.97494	0
MERGE.74448.1	4.78557	0.000952044	0.273839	up	12:+:23535735-23536073	MERGE.74448	12:+:23535735-23536073	-	-	-	-	-	-	4.92173	0.73607	0.56683	0	0	0
NONHSAT101107.2	4.78487	0.00540051	0.463634	up	5:+:38783502-38793168	MERGE.272563	5:+:38783502-38793168	5:+:38783502-38793168	NONHSAG040235.2	-	-	-	lncRNA	1.88359	0	2.05513	0	0	0
MERGE.138149.1	4.78265	0.0031721	0.434046	up	17:-:16406916-16407544	MERGE.138149	17:-:16406916-16407544	-	-	-	-	-	-	4.42095	0.49588	2.13844	0	0.43477	0
MERGE.351354.1	4.78213	0.000206787	0.14013	up	9:-:17734657-17734995	MERGE.351354	9:-:17734657-17734995	-	-	-	-	-	-	3.82801	1.65616	1.13365	0	0	0
MERGE.159993.1	4.78213	0.000206787	0.14013	up	19:-:3803021-3803369	MERGE.159993	19:-:3803021-3803369	-	-	-	-	-	-	3.71833	1.6087	1.10117	0	0	0
MERGE.124100.1	4.7804	0.000318834	0.171169	up	15:-:78794288-78794635	MERGE.124100	15:-:78794288-78794635	-	-	-	-	-	-	3.99537	0.71703	1.47245	0	0	0
MERGE.197388.1	4.77727	0.000241291	0.151689	up	2:-:214425275-214425684	MERGE.197388	2:-:214425275-214425684	-	-	-	-	-	-	3.27815	0.91291	1.09356	0	0	0
MERGE.317118.1	4.77633	0.000213821	0.143194	up	7:+:80532708-80533066	MERGE.317118	7:+:80532708-80533066	-	-	-	-	-	-	3.48565	0.86883	3.21149	0	0.19044	0
MERGE.20637.1	4.77632	0.000810395	0.257609	up	1:-:159912700-159912919	MERGE.20637	1:-:159912700-159912919	-	-	-	-	-	-	7.58394	1.70133	0.87343	0	0.31076	0
NONHSAT163507.1	4.77291	0.00649116	0.463797	up	12:-:47782728-47785847	MERGE.77372	12:-:47782722-47833132	12:-:47782728-47785847	NONHSAG011024.2	-	-	-	lncRNA	2.24054	1.81368	2.25198	0	1.94148	0
MERGE.354778.1	4.7699	0.000847312	0.260586	up	9:+:75158191-75158560	MERGE.354778	9:+:75158191-75158560	-	-	-	-	-	-	4.38411	0.3372	1.55801	0	0.18478	0
MERGE.125980.1	4.76592	0.00449872	0.463425	up	15:+:95264599-95265177	MERGE.125980	15:+:95264599-95265177	-	-	-	-	-	-	5.16293	4.30964	1.54874	1.17375	0.11808	0
MERGE.310764.1	4.76575	0.00071958	0.243884	up	7:+:29060728-29061008	MERGE.310764	7:+:29060728-29061008	-	-	-	-	-	-	5.27787	0.444	2.50735	0	0	0
NONHSAT075555.2	4.76561	0.0100654	0.478343	up	2:+:174326027-174330643	MERGE.192815	2:+:174326027-174330644	2:+:174326027-174330643	NONHSAG029861.2	-	-	-	lncRNA	0.7346	1.81773	1.78434	0	0	0.99991
NONHSAT152737.1	4.76558	0.00976026	0.477699	up	1:-:201222114-201223124	MERGE.27872	1:-:201222113-201223124	1:-:201222114-201223124	NONHSAG003917.2	-	-	-	lncRNA	4.7789	4.28826	5.64916	0	6.91658	0
MERGE.303020.1	4.76307	0.000704018	0.242058	up	6:-:123210381-123210699	MERGE.303020	6:-:123210381-123210699	-	-	-	-	-	-	4.28594	0.39111	4.01577	0	0	0
MERGE.36818.1	4.7626	0.000247467	0.152879	up	10:-:18389165-18389444	MERGE.36818	10:-:18389165-18389444	-	-	-	-	-	-	3.47597	5.56982	2.0588	0	0	0
NONHSAT173650.1	4.76253	0.00445794	0.463425	up	16:-:15703957-15724174	MERGE.128929	16:-:15703172-15857033	16:-:15703957-15724174	NONHSAG018707.2	-	-	-	lncRNA	0.11572	2.29746	1.15948	0	0	0
MERGE.96124.1	4.76197	0.00112562	0.295963	up	13:-:92543395-92543854	MERGE.96124	13:-:92543395-92543854	-	-	-	-	-	-	4.63463	0.54245	1.94939	0.13431	0	0
MERGE.17971.4	4.76075	0.0165918	0.491966	up	1:+:125166892-125182769	MERGE.17971	1:+:125166678-125184565	-	-	-	-	-	-	56.0204	35.3698	11.3785	0	15.7382	7.08834
MERGE.161677.1	4.75767	0.00033176	0.174194	up	19:-:10730411-10730650	MERGE.161677	19:-:10730411-10730650	-	-	-	-	-	-	6.95194	3.37902	1.60129	0	0.56973	0
MERGE.49643.1	4.75563	0.000153412	0.121588	up	10:+:116329166-116329460	MERGE.49643	10:+:116329166-116329460	-	-	-	-	-	-	4.71318	2.74904	2.82261	0	0.46351	0
MERGE.55692.1	4.75266	0.00155135	0.338195	up	11:-:26516514-26516942	MERGE.55692	11:-:26516514-26516942	-	-	-	-	-	-	4.96953	3.78073	0.59722	0	0.15937	0.16176
MERGE.134881.1	4.75244	0.00219591	0.384348	up	16:+:80317845-80318285	MERGE.134881	16:+:80317845-80318285	-	-	-	-	-	-	5.67506	0.70728	2.90483	0	0	0.31471
MERGE.24019.1	4.74955	0.000190139	0.133614	up	1:+:184322213-184322461	MERGE.24019	1:+:184322213-184322461	-	-	-	-	-	-	4.93244	1.50318	3.60129	0	0.27457	0
MERGE.129346.1	4.74832	0.00103748	0.28538	up	16:+:19875515-19875858	MERGE.129346	16:+:19875515-19875858	-	-	-	-	-	-	4.58074	2.17612	0.37239	0	0.19874	0
MERGE.22527.1	4.7461	0.000750672	0.250216	up	1:-:177659507-177659748	MERGE.22527	1:-:177659507-177659748	-	-	-	-	-	-	6.12844	0.51555	2.64676	0	0	0
MERGE.303197.1	4.74571	0.00015108	0.120907	up	6:-:125629550-125629871	MERGE.303197	6:-:125629550-125629871	-	-	-	-	-	-	4.10208	2.71226	2.78485	0	0.42464	0
MERGE.123994.1	4.74561	0.000555795	0.217147	up	15:-:78196484-78196771	MERGE.123994	15:-:78196484-78196771	-	-	-	-	-	-	4.50589	4.33208	0.6672	0	0	0
MERGE.333301.1	4.7451	0.00123952	0.307546	up	8:+:56121634-56122271	MERGE.333301	8:+:56121634-56122271	-	-	-	-	-	-	3.63215	0.97777	1.00394	0.19367	0	0
MERGE.367538.1	4.74459	0.000560239	0.218384	up	X:-:52432773-52433113	MERGE.367538	X:-:52432773-52433113	-	-	-	-	-	-	4.34921	0.54882	1.12701	0	0	0
MERGE.313726.1	4.74328	0.00143222	0.327702	up	7:-:52957913-52958490	MERGE.313726	7:-:52957913-52958490	-	-	-	-	-	-	4.0092	2.05062	0.77571	0	0	0.24012
MERGE.158308.1	4.7431	0.000224652	0.146835	up	18:-:71551916-71552250	MERGE.158308	18:-:71551916-71552250	-	-	-	-	-	-	3.73537	0.93107	2.10318	0	0	0
MERGE.52244.1	4.74308	0.00381681	0.450958	up	11:-:2777328-2777805	MERGE.52244	11:-:2777328-2777805	-	-	-	-	-	-	5.91449	0.65253	2.41198	0.38775	0	0
MERGE.160356.1	4.74209	0.00094881	0.273441	up	19:+:7879726-7880047	MERGE.160356	19:+:7879726-7880047	-	-	-	-	-	-	4.60584	2.32479	0.39784	0	0	0
MERGE.333429.1	4.74148	0.000145782	0.119832	up	8:+:58811046-58811326	MERGE.333429	8:+:58811046-58811326	-	-	-	-	-	-	3.9584	2.664	2.96324	0	0.2433	0
MERGE.326980.1	4.73849	0.000201634	0.137897	up	7:-:147750652-147750962	MERGE.326980	7:-:147750652-147750962	-	-	-	-	-	-	3.87461	2.40702	1.23572	0	0	0
NONHSAT177947.1	4.73657	0.0116774	0.481798	up	18:+:69659837-69663413	MERGE.158127	18:+:69659837-69663413	18:+:69659837-69663413	NONHSAG024107.2	-	-	-	lncRNA	0.73206	0.69759	2.29203	0	0	0.8924
MERGE.270935.1	4.73652	0.000359605	0.179116	up	5:-:24652137-24652478	MERGE.270935	5:-:24652137-24652478	-	-	-	-	-	-	4.20098	0.72961	1.49828	0	0.19991	0
MERGE.24375.1	4.73617	0.0057592	0.463634	up	1:-:189694601-189695165	MERGE.24375	1:-:189694601-189695165	-	-	-	-	-	-	3.52724	1.32493	0	0	0	0
MERGE.128687.1	4.73551	0.000184018	0.132396	up	16:-:13806171-13806514	MERGE.128687	16:-:13806171-13806514	-	-	-	-	-	-	3.50292	1.2694	1.86196	0	0	0
MERGE.349318.1	4.73353	0.000612004	0.228659	up	8:-:143474699-143475002	MERGE.349318	8:-:143474699-143475002	-	-	-	-	-	-	4.7261	1.84684	0.63209	0	0	0
MERGE.366876.1	4.73167	0.000189163	0.133477	up	X:+:46956023-46956306	MERGE.366876	X:+:46956023-46956306	-	-	-	-	-	-	4.24297	2.19655	1.57873	0	0	0
MERGE.205004.1	4.72899	0.000165008	0.125032	up	20:-:23827957-23828228	MERGE.205004	20:-:23827957-23828228	-	-	-	-	-	-	4.77094	2.75215	4.2387	0	0.5027	0
MERGE.101225.1	4.72811	0.000644042	0.232988	up	14:+:37843445-37843824	MERGE.101225	14:+:37843445-37843824	-	-	-	-	-	-	4.63463	4.10408	1.68557	0.32517	0	0
MERGE.15169.1	4.72655	0.00182231	0.358029	up	1:+:100245299-100245752	MERGE.15169	1:+:100245299-100245752	-	-	-	-	-	-	4.90005	0.41222	0.56433	0	0.30118	0
MERGE.62538.1	4.72375	0.00488228	0.463425	up	11:-:68017313-68017974	MERGE.62538	11:-:68017313-68017974	-	-	-	-	-	-	4.4106	0.75386	2.51562	0.55996	0	0
MERGE.15923.1	4.72277	0.000244485	0.152343	up	1:+:107867623-107867922	MERGE.15923	1:+:107867623-107867922	-	-	-	-	-	-	4.48014	1.24764	1.70804	0	0.22789	0
MERGE.139877.1	4.72256	0.0004031	0.190059	up	17:-:33385152-33385498	MERGE.139877	17:-:33385152-33385498	-	-	-	-	-	-	4.00688	0.89888	0.92293	0	0	0
MERGE.121304.1	4.72209	0.000181698	0.131464	up	15:+:57615403-57615696	MERGE.121304	15:+:57615403-57615696	-	-	-	-	-	-	3.46809	2.97057	3.48579	0	0.23254	0
MERGE.127280.1	4.72198	0.000417449	0.192576	up	16:-:2477097-2477395	MERGE.127280	16:-:2477097-2477395	-	-	-	-	-	-	4.49513	0.62591	2.35641	0	0	0
NONHSAT230745.1	4.72075	0.0109382	0.480279	up	11:-:95086490-95089733	MERGE.66272	11:-:95082885-95089733	11:-:95086490-95089733	NONHSAG009411.3	-	-	-	lncRNA	0.7572	0.82689	2.17191	1.12366	0	0
MERGE.181423.1	4.72042	0.000216689	0.144174	up	2:-:83469185-83469491	MERGE.181423	2:-:83469185-83469491	-	-	-	-	-	-	4.52895	1.62559	3.9641	0	0.44539	0
MERGE.283658.1	4.71955	0.000401319	0.189649	up	5:+:143864140-143864399	MERGE.283658	5:+:143864140-143864399	-	-	-	-	-	-	4.99114	0.71979	3.44893	0	0	0
MERGE.135612.1	4.71953	0.00703013	0.469243	up	16:+:85665360-85665953	MERGE.135612	16:+:85665360-85665953	-	-	-	-	-	-	6.82711	1.26024	1.83312	0.41604	0.23019	0
MERGE.257713.1	4.71943	0.00101059	0.281138	up	4:+:69093064-69093398	MERGE.257713	4:+:69093064-69093398	-	-	-	-	-	-	6.36397	0.93107	2.10318	0	0	0.20715
MERGE.354666.1	4.71901	0.000415912	0.192386	up	9:-:73393797-73394118	MERGE.354666	9:-:73393797-73394118	-	-	-	-	-	-	4.31798	0.77493	1.19351	0	0	0
MERGE.282847.1	4.71651	0.00108222	0.291439	up	5:+:137327926-137328334	MERGE.282847	5:+:137327926-137328334	-	-	-	-	-	-	5.43917	1.9828	1.25284	0	0.50147	0
MERGE.55269.1	4.71546	0.00196634	0.368862	up	11:+:20422823-20423265	MERGE.55269	11:+:20422823-20423265	-	-	-	-	-	-	5.23096	1.40817	3.75923	0.55785	0	0
MERGE.280663.1	4.71456	0.00179758	0.356174	up	5:+:115592824-115593212	MERGE.280663	5:+:115592824-115593212	-	-	-	-	-	-	5.3614	6.57497	3.29314	0	1.40602	0
MERGE.373972.1	4.71385	0.00154537	0.337873	up	X:+:130799782-130800105	MERGE.373972	X:+:130799782-130800105	-	-	-	-	-	-	6.43699	3.6582	7.11683	0	1.47708	0
MERGE.318748.1	4.71304	0.00145784	0.329742	up	7:+:93192289-93196280	MERGE.318748	7:+:93192289-93196280	-	-	-	-	-	-	4.12552	2.24481	0.72786	0.23402	0	0
MERGE.258562.1	4.71276	0.000316813	0.171169	up	4:+:75220444-75220682	MERGE.258562	4:+:75220444-75220682	-	-	-	-	-	-	5.81753	1.30506	1.87598	0	0.28606	0
MERGE.127332.1	4.71263	0.00531719	0.463634	up	16:+:2829270-2829617	MERGE.127332	16:+:2829270-2829617	-	-	-	-	-	-	4.79444	4.83998	0	0	0	0
NONHSAT230454.1	4.71251	0.0182077	0.494585	up	11:-:59130099-59143015	MERGE.60667	11:-:59130099-59143015	11:-:59130099-59143015	NONHSAG008389.3	-	-	-	lncRNA	0.48712	0.12818	1.24519	0	0	0.3071
MERGE.62195.1	4.71198	0.000220886	0.145911	up	11:-:66440037-66440350	MERGE.62195	11:-:66440037-66440350	-	-	-	-	-	-	3.54239	1.19201	3.67174	0	0	0
MERGE.313559.1	4.71167	0.000199651	0.137377	up	7:+:51235343-51235555	MERGE.313559	7:+:51235343-51235555	-	-	-	-	-	-	5.65729	2.05011	2.7064	0	0	0
MERGE.186764.1	4.71138	0.000203018	0.138123	up	2:+:124077516-124077753	MERGE.186764	2:+:124077516-124077753	-	-	-	-	-	-	6.0367	3.66953	2.42211	0	0.57452	0
MERGE.370626.1	4.71135	0.00104518	0.28544	up	X:+:87150059-87150405	MERGE.370626	X:+:87150059-87150405	-	-	-	-	-	-	3.73976	4.85393	0.36917	0	0	0
MERGE.90389.1	4.71076	0.00301633	0.426732	up	13:+:23313371-23313757	MERGE.90389	13:+:23313371-23313757	-	-	-	-	-	-	5.26935	0.32239	0.33102	0	0	0
MERGE.368943.1	4.70994	0.000638126	0.232492	up	X:-:70234117-70234420	MERGE.368943	X:-:70234117-70234420	-	-	-	-	-	-	4.87856	0.82082	0.84278	0	0	0
MERGE.190353.1	4.70853	0.00056345	0.218992	up	2:+:153165704-153166043	MERGE.190353	2:+:153165704-153166043	-	-	-	-	-	-	3.81675	3.1191	0.56516	0	0	0
MERGE.360912.1	4.70848	0.000601496	0.226572	up	9:+:133151011-133151310	MERGE.360912	9:+:133151011-133151310	-	-	-	-	-	-	4.63463	2.0794	0.64051	0	0	0
MERGE.353689.2	4.70821	0.0232032	0.503524	up	9:+:60561075-60579920	MERGE.353689	9:+:60557107-60687482	-	-	-	-	-	-	5.88133	5.40391	16.6456	21.22	0	0
MERGE.54993.1	4.70797	0.000436581	0.196111	up	11:-:18223437-18223730	MERGE.54993	11:-:18223437-18223730	-	-	-	-	-	-	5.51742	3.18275	1.08931	0	0.46509	0
NONHSAT222435.1	4.70794	0.0343056	0.524525	up	MT:-:13389-14742	MERGE.363079	MT:-:1-15886	MT:-:13389-14742	NONHSAG103252.1	-	-	-	lncRNA	85.818	110.884	7.83819	29.4782	0	5.48974
MERGE.260046.1	4.70785	0.00021298	0.143038	up	4:-:93199463-93199804	MERGE.260046	4:-:93199463-93199804	-	-	-	-	-	-	4.3365	2.00644	1.87285	0	0.39981	0
MERGE.230237.1	4.70728	0.00655071	0.464078	up	3:+:46934586-46934921	MERGE.230237	3:+:46934586-46934921	-	-	-	-	-	-	6.34503	0	2.09692	0	0.20348	0
MERGE.13849.1	4.70628	0.000407938	0.191075	up	1:+:88757343-88757566	MERGE.13849	1:+:88757343-88757566	-	-	-	-	-	-	6.414	1.11396	2.00161	0	0.30521	0
MERGE.170283.1	4.70465	0.000163502	0.124442	up	2:+:5310186-5310515	MERGE.170283	2:+:5310186-5310515	-	-	-	-	-	-	3.37064	1.89036	2.71734	0	0.20717	0
MERGE.236237.1	4.70416	0.000277257	0.161666	up	3:-:96236590-96236919	MERGE.236237	3:-:96236590-96236919	-	-	-	-	-	-	3.37064	5.29302	2.71734	0	0.41435	0
MERGE.140370.1	4.70376	0.000304056	0.16844	up	17:+:38503318-38503518	MERGE.140370	17:+:38503318-38503518	-	-	-	-	-	-	6.4562	2.48287	1.59332	0	0	0
MERGE.299867.1	4.70022	0.000318684	0.171169	up	6:+:84641006-84641218	MERGE.299867	6:+:84641006-84641218	-	-	-	-	-	-	7.18041	4.68597	1.80427	0	0.64195	0
MERGE.5269.1	4.69985	0.00890183	0.477367	up	1:+:27593474-27593759	MERGE.5269	1:+:27593474-27593759	-	-	-	-	-	-	7.7784	7.19792	0	0	0.4781	0
NONHSAT248179.1	4.69807	0.0142438	0.486768	up	4:-:14258909-14289756	MERGE.252294	4:-:14240971-14289756	4:-:14258909-14289756	NONHSAG112017.1	-	-	-	lncRNA	0.57059	0.82994	1.48809	0	1.45261	0
MERGE.270709.1	4.69804	0.00022632	0.147217	up	5:-:23403991-23404264	MERGE.270709	5:-:23403991-23404264	-	-	-	-	-	-	3.55209	4.32576	2.33765	0	0	0
MERGE.256537.1	4.69659	0.000699473	0.241467	up	4:-:60488919-60489169	MERGE.256537	4:-:60488919-60489169	-	-	-	-	-	-	7.38586	1.73974	1.27593	0	0.54476	0
MERGE.282773.1	4.69634	0.000353616	0.179116	up	5:+:136207656-136207996	MERGE.282773	5:+:136207656-136207996	-	-	-	-	-	-	4.07739	1.28057	0.93917	0	0.20049	0
MERGE.92228.1	4.6954	0.000383028	0.184995	up	13:+:39854579-39854976	MERGE.92228	13:+:39854579-39854976	-	-	-	-	-	-	3.49344	4.23194	1.4484	0.15523	0	0
NONHSAT002647.2	4.695	0.000644183	0.232988	up	1:-:40515754-40517174	MERGE.7527	1:-:40484922-40517620	1:-:40515754-40517174	NONHSAG001162.2	-	-	-	lncRNA	1.10348	2.62781	2.58083	0	0	0
MERGE.313736.1	4.69276	0.000678924	0.238257	up	7:+:53042503-53042771	MERGE.313736	7:+:53042503-53042771	-	-	-	-	-	-	6.54706	6.02949	2.61921	0	0	0.51594
MERGE.258805.1	4.69258	0.00579838	0.463634	up	4:-:77538159-77538510	MERGE.258805	4:-:77538159-77538510	-	-	-	-	-	-	5.26662	0	2.91143	0	0	0
MERGE.286527.1	4.69236	0.000408236	0.191075	up	5:+:166641937-166642281	MERGE.286527	5:+:166641937-166642281	-	-	-	-	-	-	4.03011	1.62736	0.74263	0	0.19817	0
MERGE.170173.1	4.69126	0.000487397	0.206168	up	2:-:4261247-4261523	MERGE.170173	2:-:4261247-4261523	-	-	-	-	-	-	6.35798	3.60329	3.23726	0	0.74044	0
MERGE.586.1	4.69054	0.00879585	0.477367	up	1:-:3481183-3481769	MERGE.586	1:-:3481183-3481769	-	-	-	-	-	-	4.26354	1.48782	0	0	0.23294	0
MERGE.76144.1	4.68997	0.00165988	0.346699	up	12:-:37878165-37878579	MERGE.76144	12:-:37878165-37878579	-	-	-	-	-	-	5.69557	3.00636	1.08039	0	0.16474	0.33443
MERGE.111736.1	4.68937	0.000292391	0.16592	up	14:-:90558416-90558695	MERGE.111736	14:-:90558416-90558695	-	-	-	-	-	-	4.80015	1.11396	1.83004	0	0.24417	0
MERGE.265070.1	4.68779	0.000227075	0.147264	up	4:-:157894551-157894838	MERGE.265070	4:-:157894551-157894838	-	-	-	-	-	-	4.34497	2.38265	1.33441	0	0.23739	0
MERGE.126526.1	4.68615	0.00114741	0.29798	up	15:-:99052697-99052921	MERGE.126526	15:-:99052697-99052921	-	-	-	-	-	-	7.00344	0.55451	1.42337	0	0	0
MERGE.353897.1	4.68567	0.000530996	0.213428	up	9:-:64042771-64043038	MERGE.353897	9:-:64042771-64043038	-	-	-	-	-	-	5.18802	0.69831	1.67299	0	0	0
MERGE.127492.1	4.68446	0.00018814	0.133235	up	16:-:2335055-2335346	MERGE.127492	16:-:2335055-2335346	-	-	-	-	-	-	3.80928	2.56364	1.75484	0	0	0
MERGE.276807.1	4.68417	0.0103342	0.47985	up	5:-:84728909-84729286	MERGE.276807	5:-:84728909-84729286	-	-	-	-	-	-	9.93135	2.47548	0.84724	0	0	0.73433
MERGE.223589.1	4.68256	0.000309914	0.169725	up	22:+:48908200-48908520	MERGE.223589	22:+:48908200-48908520	-	-	-	-	-	-	4.90895	1.55469	1.79584	0	0.42597	0
MERGE.253835.1	4.68116	0.000197219	0.136532	up	4:-:35709452-35709736	MERGE.253835	4:-:35709452-35709736	-	-	-	-	-	-	3.57761	2.18884	3.37113	0	0	0
MERGE.138316.1	4.6811	0.00424786	0.46056	up	17:+:17552095-17552626	MERGE.138316	17:+:17552095-17552626	-	-	-	-	-	-	5.40126	0.46904	1.32437	0	0	0.26088
NONHSAT180619.1	4.68024	0.0151764	0.488378	up	19:-:57865768-57868585	MERGE.169918	19:-:57848731-57916610	19:-:57865768-57868585	NONHSAG109679.1	-	-	-	lncRNA	1.96468	1.24764	0.89115	0	0	1.65942
NONHSAT207793.1	4.68005	0.0126584	0.482896	up	6:+:108123516-108159393	MERGE.301723	6:+:108123515-108159393	6:+:108123516-108159393	NONHSAG044540.2	-	-	-	lncRNA	0.83241	0.57828	2.07815	0	1.10909	0
MERGE.368131.1	4.67882	0.000331292	0.174194	up	X:+:57643043-57643379	MERGE.368131	X:+:57643043-57643379	-	-	-	-	-	-	3.57568	0.74044	3.80127	0	0.20287	0
MERGE.370235.1	4.67646	0.0002296	0.147713	up	X:+:81720019-81720364	MERGE.370235	X:+:81720019-81720364	-	-	-	-	-	-	3.48267	1.44236	1.29584	0	0	0
MERGE.181296.1	4.6746	0.000236429	0.149918	up	2:+:81998544-81998870	MERGE.181296	2:+:81998544-81998870	-	-	-	-	-	-	3.40156	3.05233	1.17526	0	0	0
MERGE.232758.1	4.6735	0.00028077	0.162971	up	3:-:63919201-63919521	MERGE.232758	3:-:63919201-63919521	-	-	-	-	-	-	4.62019	2.72071	1.39676	0	0.42597	0
MERGE.15740.1	4.67221	0.000265108	0.158971	up	1:-:106282634-106282898	MERGE.15740	1:-:106282634-106282898	-	-	-	-	-	-	3.84762	4.94348	1.69193	0	0	0
MERGE.67852.1	4.67004	0.000337981	0.175787	up	11:+:108241548-108241819	MERGE.67852	11:+:108241548-108241819	-	-	-	-	-	-	4.00418	5.27495	1.17742	0	0	0
MERGE.270442.1	4.66988	0.000383805	0.185043	up	5:+:19196920-19197265	MERGE.270442	5:+:19196920-19197265	-	-	-	-	-	-	4.01846	4.50737	1.66608	0.17856	0	0
MERGE.125270.1	4.66935	0.000616461	0.229488	up	15:+:86968769-86969105	MERGE.125270	15:+:86968769-86969105	-	-	-	-	-	-	4.67589	3.51709	0.76025	0	0.40574	0
MERGE.313171.1	4.66869	0.000198679	0.137172	up	7:+:47815424-47815735	MERGE.313171	7:+:47815424-47815735	-	-	-	-	-	-	3.86219	2.59925	3.90057	0	0.43825	0
MERGE.152939.1	4.66842	0.000683668	0.239393	up	18:+:14974786-14975109	MERGE.152939	18:+:14974786-14975109	-	-	-	-	-	-	4.57741	4.62089	5.13993	0	0.84405	0
MERGE.370464.1	4.66824	0.000200996	0.137845	up	X:-:85326758-85327050	MERGE.370464	X:-:85326758-85327050	-	-	-	-	-	-	4.58718	3.19362	2.18606	0	0.46667	0
NONHSAT239345.1	4.6682	0.0447631	0.54805	up	19:+:36797518-36813430	MERGE.165793	19:+:36797421-36837593	19:+:36797518-36813430	NONHSAG025668.3	-	-	-	lncRNA	0.20462	1.04659	0.93886	0	0	1.21324
MERGE.68463.1	4.6679	0.00108881	0.291971	up	11:-:111680955-111681302	MERGE.68463	11:-:111680955-111681302	-	-	-	-	-	-	4.92762	7.52886	2.76084	0	0.19646	0.59822
MERGE.226649.1	4.66644	0.000828007	0.258738	up	3:-:18724682-18725005	MERGE.226649	3:-:18724682-18725005	-	-	-	-	-	-	5.72176	0.77015	1.38383	0	0.42202	0
MERGE.197804.1	4.66639	0.000189648	0.133614	up	2:-:217691280-217691594	MERGE.197804	2:-:217691280-217691594	-	-	-	-	-	-	3.38402	2.37646	2.03338	0	0	0
MERGE.180651.1	4.66485	0.000302662	0.16807	up	2:-:74806241-74806630	MERGE.180651	2:-:74806241-74806630	-	-	-	-	-	-	3.32743	1.59954	0.82117	0	0.1753	0
MERGE.203801.1	4.66398	0.00203083	0.372998	up	20:+:14484084-14484666	MERGE.203801	20:+:14484084-14484666	-	-	-	-	-	-	3.17985	4.92208	0.87892	0	0	0.35709
MERGE.113250.1	4.66175	0.00051951	0.211676	up	14:-:100636623-100636963	MERGE.113250	14:-:100636623-100636963	-	-	-	-	-	-	4.62104	4.39052	2.25401	0	0.60148	0
MERGE.100162.1	4.66005	0.000632311	0.231194	up	14:-:32673873-32674077	MERGE.100162	14:-:32673873-32674077	-	-	-	-	-	-	8.59102	2.43442	1.56223	0	0.667	0
MERGE.305792.1	4.65959	0.000355784	0.179116	up	6:+:156485740-156486031	MERGE.305792	6:+:156485740-156486031	-	-	-	-	-	-	4.44417	1.06818	1.31613	0	0	0
MERGE.355484.1	4.6595	0.000199921	0.137377	up	9:+:83900772-83901065	MERGE.355484	9:+:83900772-83901065	-	-	-	-	-	-	3.78337	2.33402	1.7429	0	0	0
MERGE.51371.1	4.65854	0.000501764	0.209687	up	10:+:130997242-130997480	MERGE.51371	10:+:130997242-130997480	-	-	-	-	-	-	5.62361	0.78304	2.14398	0	0	0
MERGE.364689.1	4.65805	0.00419704	0.458765	up	X:+:19720334-19720541	MERGE.364689	X:+:19720334-19720541	-	-	-	-	-	-	8.91275	2.39931	0.30794	0	0	0
MERGE.125537.1	4.65563	0.000187099	0.133235	up	15:+:90560534-90560853	MERGE.125537	15:+:90560534-90560853	-	-	-	-	-	-	3.47597	2.53427	1.80145	0	0.21365	0
MERGE.94662.1	4.65553	0.00258145	0.403976	up	13:+:71555532-71555953	MERGE.94662	13:+:71555532-71555953	-	-	-	-	-	-	6.15022	1.1826	1.66959	0	0.64804	0
MERGE.69723.1	4.6544	0.000352873	0.179086	up	11:+:120471685-120471970	MERGE.69723	11:+:120471685-120471970	-	-	-	-	-	-	5.5097	1.74495	1.79165	0	0.4781	0
MERGE.202781.1	4.65363	0.000308358	0.169725	up	20:+:7756173-7756429	MERGE.202781	20:+:7756173-7756429	-	-	-	-	-	-	5.77074	3.15551	3.23996	0.2404	0	0
MERGE.139735.1	4.65272	0.000297656	0.167426	up	17:+:32280253-32280593	MERGE.139735	17:+:32280253-32280593	-	-	-	-	-	-	3.80556	3.65877	3.19318	0	0	0.2035
NONHSAT212474.1	4.65147	0.00176129	0.353479	up	7:+:102973523-102988857	MERGE.320487	7:+:102973437-102988857	7:+:102973523-102988857	NONHSAG048439.2	-	-	-	lncRNA	0.28941	0.94602	2.5712	0	0	0
MERGE.348987.1	4.6494	0.00167868	0.347652	up	8:+:142249849-142250144	MERGE.348987	8:+:142249849-142250144	-	-	-	-	-	-	6.88931	5.69025	5.84253	0	1.84778	0
MERGE.155088.1	4.6493	0.000762478	0.251576	up	18:+:40662877-40663085	MERGE.155088	18:+:40662877-40663085	-	-	-	-	-	-	6.20907	0.59696	5.20993	0	0	0
MERGE.125237.1	4.64638	0.00219225	0.384348	up	15:+:86549171-86549648	MERGE.125237	15:+:86549171-86549648	-	-	-	-	-	-	3.87835	4.69823	4.95796	0	0	1.1614
MERGE.333466.1	4.64534	0.000260344	0.157491	up	8:+:60056132-60056434	MERGE.333466	8:+:60056132-60056434	-	-	-	-	-	-	3.97691	1.44117	1.47974	0	0	0
MERGE.308284.1	4.64285	0.0136534	0.485066	up	7:-:5822876-5823437	MERGE.308284	7:-:5822876-5823437	-	-	-	-	-	-	7.2983	3.996	0.79779	0.65959	0.2433	0
MERGE.102818.1	4.63956	0.000921648	0.269704	up	14:-:46422512-46422861	MERGE.102818	14:-:46422512-46422861	-	-	-	-	-	-	6.35606	3.20822	1.64704	0.17652	0.39067	0
MERGE.178451.1	4.63921	0.000247634	0.152879	up	2:+:60953714-60954073	MERGE.178451	2:+:60953714-60954073	-	-	-	-	-	-	3.73345	2.94582	1.42337	0	0.37982	0
MERGE.94182.1	4.63893	0.000273832	0.161091	up	13:-:62447963-62448214	MERGE.94182	13:-:62447963-62448214	-	-	-	-	-	-	4.78176	1.98038	1.52504	0	0	0
MERGE.183466.1	4.63822	0.00030498	0.16877	up	2:-:100049055-100049363	MERGE.183466	2:-:100049055-100049363	-	-	-	-	-	-	4.19966	1.41318	1.24372	0	0.22125	0
MERGE.38257.1	4.63724	0.000394249	0.188662	up	10:-:39304876-39305137	MERGE.38257	10:-:39304876-39305137	-	-	-	-	-	-	4.77614	2.38099	0.97789	0	0	0
MERGE.231035.1	4.63701	0.0117471	0.481798	up	3:-:52067138-52067512	MERGE.231035	3:-:52067138-52067512	-	-	-	-	-	-	10.6288	1.82987	2.04965	0	1.82314	0
NONHSAT168636.1	4.63678	0.0120675	0.481798	up	14:+:73918855-73922689	MERGE.108114	14:+:73851844-73932511	14:+:73918855-73922689	NONHSAG015440.2	-	-	-	lncRNA	0.51241	1.54276	1.26724	0.68307	0	0
MERGE.310656.1	4.63664	0.0120913	0.481802	up	7:+:28180817-28181224	MERGE.310656	7:+:28180817-28181224	-	-	-	-	-	-	6.81563	0.61159	8.32041	1.05999	0	0
MERGE.50157.1	4.63515	0.00592293	0.463634	up	10:+:120882073-120882699	MERGE.50157	10:+:120882073-120882699	-	-	-	-	-	-	4.13938	0.29848	2.86035	0	0.43616	0
MERGE.371909.1	4.63421	0.000811403	0.257609	up	X:-:104272803-104273073	MERGE.371909	X:-:104272803-104273073	-	-	-	-	-	-	6.84078	3.45288	4.25434	0	1.00912	0
MERGE.357880.1	4.63341	0.00199927	0.371332	up	9:+:106831950-106832158	MERGE.357880	9:+:106831950-106832158	-	-	-	-	-	-	7.98309	0.29848	1.53233	0	0	0
MERGE.283653.1	4.63298	0.000214995	0.143606	up	5:+:143806689-143806994	MERGE.283653	5:+:143806689-143806994	-	-	-	-	-	-	3.635	2.03863	1.67455	0	0	0
MERGE.223283.1	4.63237	0.000498369	0.208869	up	22:+:46828792-46829095	MERGE.223283	22:+:46828792-46829095	-	-	-	-	-	-	5.48838	1.64163	2.52835	0.20323	0	0
MERGE.308466.1	4.63231	0.000253838	0.154649	up	7:+:7078981-7079268	MERGE.308466	7:+:7078981-7079268	-	-	-	-	-	-	4.82774	1.73283	3.11361	0	0.47478	0
MERGE.164736.1	4.62941	0.00119453	0.304041	up	19:-:27647150-27647464	MERGE.164736	19:-:27647150-27647464	-	-	-	-	-	-	4.85533	0.39608	1.01669	0	0	0
MERGE.29826.1	4.62901	0.000349307	0.17812	up	1:+:216437679-216437941	MERGE.29826	1:+:216437679-216437941	-	-	-	-	-	-	4.93421	5.69265	3.16604	0	0	0.26385
MERGE.364898.1	4.62837	0.0166382	0.491968	up	X:-:22248872-22249233	MERGE.364898	X:-:22248872-22249233	-	-	-	-	-	-	8.51389	2.92954	0.17694	0.34134	0	0
NONHSAT058346.2	4.62514	0.000834134	0.259647	up	18:+:12191195-12199210	MERGE.152466	18:+:12191195-12224801	18:+:12191195-12199210	NONHSAG023390.2	-	-	-	lncRNA	0.4773	1.41339	1.51718	0	0	0
NONHSAT231392.1	4.62348	0.0155536	0.489874	up	12:+:80778368-80796946	MERGE.81589	12:+:80763150-80806976	12:+:80778368-80796946	NONHSAG011800.3	-	-	-	lncRNA	0.62525	0.88833	1.06812	0	0	1.6513
MERGE.55541.1	4.62271	0.00608765	0.463634	up	11:+:24168409-24168805	MERGE.55541	11:+:24168409-24168805	-	-	-	-	-	-	7.70493	2.98554	1.29071	0	1.20548	0
MERGE.49573.1	4.62255	0.000740311	0.248214	up	10:+:115087106-115087434	MERGE.49573	10:+:115087106-115087434	-	-	-	-	-	-	5.35307	3.98183	2.14154	0	0	0.42185
MERGE.359025.1	4.62116	0.0127566	0.482896	up	9:-:116903631-116904116	MERGE.359025	9:-:116903631-116904116	-	-	-	-	-	-	5.14959	3.08059	0	0.12712	0	0
MERGE.125094.1	4.62065	0.000844248	0.260586	up	15:-:88523867-88524208	MERGE.125094	15:-:88523867-88524208	-	-	-	-	-	-	4.06546	0.36481	2.43471	0	0.19991	0
MERGE.184699.1	4.62063	0.00025646	0.155692	up	2:+:108896506-108896795	MERGE.184699	2:+:108896506-108896795	-	-	-	-	-	-	3.83556	2.79643	1.3252	0	0	0
MERGE.193314.1	4.61871	0.00176477	0.353479	up	2:-:177881857-177882144	MERGE.193314	2:-:177881857-177882144	-	-	-	-	-	-	5.47144	0.2166	1.33441	0	0	0
MERGE.358737.1	4.61866	0.00322718	0.435427	up	9:+:114263692-114264159	MERGE.358737	9:+:114263692-114264159	-	-	-	-	-	-	5.54571	1.73283	0.82117	0	0.58434	0
MERGE.368045.1	4.61228	0.00363205	0.448605	up	X:+:56839024-56839440	MERGE.368045	X:+:56839024-56839440	-	-	-	-	-	-	5.22368	2.69275	6.91203	1.7779	0	0
MERGE.63530.1	4.61215	0.00217207	0.382243	up	11:+:72739523-72740141	MERGE.63530	11:+:72739523-72740141	-	-	-	-	-	-	3.89339	0.90701	1.13823	0	0.44179	0
MERGE.352218.1	4.61203	0.00183734	0.358481	up	9:+:30169587-30170085	MERGE.352218	9:+:30169587-30170085	-	-	-	-	-	-	4.08665	3.75042	0.77016	0	0.13701	0.27813
MERGE.127464.1	4.6112	0.00600411	0.463634	up	16:+:2190565-2190918	MERGE.127464	16:+:2190565-2190918	-	-	-	-	-	-	4.97503	2.6433	0	0	0	0
MERGE.253457.1	4.61062	0.00428972	0.461043	up	4:-:27760984-27761590	MERGE.253457	4:-:27760984-27761590	-	-	-	-	-	-	3.97036	0.82217	3.58773	0.6107	0	0
MERGE.208318.1	4.61048	0.000822571	0.258716	up	20:+:42605998-42606335	MERGE.208318	20:+:42605998-42606335	-	-	-	-	-	-	5.21053	3.8758	1.51601	0	0.60681	0
MERGE.80023.1	4.6103	0.000398686	0.18937	up	12:-:67194724-67194932	MERGE.80023	12:-:67194724-67194932	-	-	-	-	-	-	7.31784	3.28326	1.8388	0	0.65424	0
MERGE.131238.1	4.60993	0.000591988	0.224629	up	16:+:46477835-46478179	MERGE.131238	16:+:46477835-46478179	-	-	-	-	-	-	5.23915	2.35063	1.48525	0	0.19817	0.20114
MERGE.47919.1	4.60885	0.000314943	0.171169	up	10:-:98565354-98565643	MERGE.47919	10:-:98565354-98565643	-	-	-	-	-	-	4.15519	1.07555	1.76694	0	0	0
MERGE.305650.1	4.60862	0.000308704	0.169725	up	6:+:155672848-155673075	MERGE.305650	6:+:155672848-155673075	-	-	-	-	-	-	5.2851	1.91524	1.68557	0	0	0
NONHSAT211612.1	4.6084	0.00021857	0.144904	up	7:+:6157025-6161211	MERGE.308322	7:+:6104884-6161564	7:+:6157025-6161211	NONHSAG096110.1	-	-	-	lncRNA	1.42458	0.85221	0.87502	0	0	0
NONHSAT150337.1	4.60834	0.00676924	0.467269	up	1:+:203512857-203519560	MERGE.25511	1:+:203512857-203532799	1:+:203512857-203519560	NONHSAG059795.2	-	-	-	lncRNA	1.13324	1.57095	1.40487	0.03011	1.26627	0
MERGE.117474.1	4.60738	0.000306187	0.168892	up	15:+:34769173-34769486	MERGE.117474	15:+:34769173-34769486	-	-	-	-	-	-	3.24719	1.19201	4.07971	0	0	0
MERGE.26424.1	4.60451	0.000829184	0.258738	up	1:+:207993691-207993924	MERGE.26424	1:+:207993691-207993924	-	-	-	-	-	-	6.73408	6.13156	1.36862	0.26403	0	0
NONHSAT195394.1	4.60362	0.000301847	0.16807	up	3:-:10148326-10153298	MERGE.225285	3:-:10148326-10153298	3:-:10148326-10153298	NONHSAG085333.1	-	-	-	lncRNA	1.13394	0.78271	1.52695	0	0	0
MERGE.180850.1	4.60328	0.000641286	0.232717	up	2:+:77176668-77176925	MERGE.180850	2:+:77176668-77176925	-	-	-	-	-	-	6.46692	1.93433	1.24131	0	0.52998	0
MERGE.44731.1	4.60285	0.000732698	0.246629	up	10:-:71800821-71801067	MERGE.44731	10:-:71800821-71801067	-	-	-	-	-	-	7.50547	1.76791	2.8525	0.25013	0.27679	0
MERGE.85638.2	4.60046	0.00463987	0.463425	up	12:+:113665089-113665766	MERGE.85638	12:+:113665089-113665766	-	-	-	-	-	-	3.91816	2.61181	4.95084	0	0	1.89967
MERGE.220298.1	4.59979	0.00550783	0.463634	up	22:+:24434601-24435144	MERGE.220298	22:+:24434601-24435144	-	-	-	-	-	-	5.11172	0.57336	2.47258	0	0.62838	0
MERGE.197372.1	4.59964	0.000224255	0.146835	up	2:-:214293214-214293470	MERGE.197372	2:-:214293214-214293470	-	-	-	-	-	-	3.96739	2.67005	3.48919	0	0.26602	0
NONHSAT067124.2	4.59906	0.00235559	0.394429	up	19:-:48922315-48923424	MERGE.167631	19:-:48900323-48933602	19:-:48922315-48923424	NONHSAG026200.2	-	-	-	lncRNA	0.3031	2.81869	1.75171	0	0	0
NONHSAT103654.2	4.59864	0.0164023	0.491373	up	5:-:128059441-128083790	MERGE.281953	5:-:127912729-128084594	5:-:128059441-128083790	NONHSAG041473.3	-	-	-	lncRNA	0.75495	2.10122	0.67199	0	0	1.24533
MERGE.260107.1	4.59843	0.000648325	0.233571	up	4:-:94430488-94430708	MERGE.260107	4:-:94430488-94430708	-	-	-	-	-	-	6.71078	5.64543	1.1593	0	0.61871	0
NONHSAT079547.2	4.59721	0.0112655	0.481349	up	20:-:36045510-36050975	MERGE.206888	20:-:36045299-36051043	20:-:36045510-36050975	NONHSAG031696.3	-	-	-	lncRNA	4.60095	1.34532	2.85274	0	0.7372	0.56933
NONHSAT216947.1	4.59715	0.00600897	0.463634	up	8:-:38347610-38382248	MERGE.332072	8:-:38269697-38382272	8:-:38347610-38382248	NONHSAG099399.1	-	-	-	lncRNA	1.47027	0	1.75899	0	0	0
NONHSAT195022.1	4.59677	0.00629446	0.463797	up	3:+:181967323-181972438	MERGE.247448	3:+:181952343-182010678	3:+:181967323-181972438	NONHSAG036792.3	-	-	-	lncRNA	1.53687	0	2.58861	0	0	0
MERGE.13036.1	4.59609	0.000245989	0.152771	up	1:-:83367693-83368020	MERGE.13036	1:-:83367693-83368020	-	-	-	-	-	-	3.39119	1.33132	1.95279	0	0	0
MERGE.63958.1	4.59485	0.00272257	0.410775	up	11:-:76976750-76977151	MERGE.63958	11:-:76976750-76977151	-	-	-	-	-	-	6.22562	1.55179	1.27466	0	0.68028	0
MERGE.87604.1	4.59403	0.000409979	0.191104	up	12:-:124231820-124232169	MERGE.87604	12:-:124231820-124232169	-	-	-	-	-	-	3.97254	0.89117	3.47708	0	0.39067	0
MERGE.298134.3	4.59197	0.0460165	0.550643	up	6:+:59163132-59181843	MERGE.298134	6:+:59074977-59530562	-	-	-	-	-	-	24.9221	0.16815	0.17265	0.16653	0	0.18705
MERGE.94147.1	4.59071	0.000716463	0.243723	up	13:-:61988844-61989231	MERGE.94147	13:-:61988844-61989231	-	-	-	-	-	-	4.53907	2.2509	2.47622	0	0	0.3577
MERGE.69734.1	4.59036	0.000692796	0.240945	up	11:-:121266975-121267314	MERGE.69734	11:-:121266975-121267314	-	-	-	-	-	-	3.68044	3.48605	0.56516	0	0.20108	0
MERGE.59347.1	4.58807	0.00174607	0.352527	up	11:-:45469818-45470161	MERGE.59347	11:-:45469818-45470161	-	-	-	-	-	-	4.58074	0.72537	0.37239	0	0	0
MERGE.167115.1	4.58734	0.00508094	0.463425	up	19:+:45914388-45914942	MERGE.167115	19:+:45914388-45914942	-	-	-	-	-	-	4.8434	3.4844	1.26949	0	1.23185	0
MERGE.221256.1	4.58676	0.00113826	0.297458	up	22:+:30720803-30721130	MERGE.221256	22:+:30720803-30721130	-	-	-	-	-	-	5.65199	1.90189	4.49141	0	0.83375	0
MERGE.365494.1	4.58564	0.000535762	0.21374	up	X:+:29543793-29544078	MERGE.365494	X:+:29543793-29544078	-	-	-	-	-	-	4.5374	1.30871	0.89582	0	0	0
MERGE.318870.1	4.58523	0.00371189	0.449109	up	7:+:94194786-94195313	MERGE.318870	7:+:94194786-94195313	-	-	-	-	-	-	4.91552	0.59074	1.57703	0	0.51794	0
MERGE.369596.1	4.58501	0.00258222	0.403976	up	X:-:75195401-75195647	MERGE.369596	X:-:75195401-75195647	-	-	-	-	-	-	9.00657	1.51535	5.44567	0.75039	0	0
MERGE.188672.1	4.5847	0.000282125	0.162971	up	2:-:137315739-137315976	MERGE.188672	2:-:137315739-137315976	-	-	-	-	-	-	5.06304	1.57266	2.42211	0	0.28726	0
MERGE.360449.1	4.58454	0.00068791	0.239999	up	9:-:129515150-129515535	MERGE.360449	9:-:129515150-129515535	-	-	-	-	-	-	4.08232	2.10095	0.66375	0	0.35424	0
MERGE.62025.1	4.58296	0.0198084	0.497036	up	11:+:65870923-65872130	MERGE.62025	11:+:65870923-65872130	-	-	-	-	-	-	5.27362	1.45074	0	0	0.3407	0
MERGE.55477.1	4.58283	0.000933359	0.270971	up	11:+:22950261-22950569	MERGE.55477	11:+:22950261-22950569	-	-	-	-	-	-	4.57463	0.60565	0.82915	0	0	0
MERGE.169097.1	4.58177	0.000822137	0.258716	up	19:+:56102537-56102821	MERGE.169097	19:+:56102537-56102821	-	-	-	-	-	-	3.90285	6.34764	0.67423	0	0	0
MERGE.256714.1	4.58094	0.000272243	0.160844	up	4:-:61443212-61443559	MERGE.256714	4:-:61443212-61443559	-	-	-	-	-	-	3.1963	1.07555	2.02462	0	0	0
MERGE.24143.1	4.5802	0.000636011	0.232051	up	1:+:185580436-185580692	MERGE.24143	1:+:185580436-185580692	-	-	-	-	-	-	5.41007	1.21366	0.99691	0	0.26602	0
MERGE.131621.1	4.57957	0.0143936	0.48708	up	16:-:49686357-49687013	MERGE.131621	16:-:49686357-49687013	-	-	-	-	-	-	5.85501	1.1394	0.38996	0	0	0.42249
MERGE.329692.1	4.57868	0.000292062	0.165917	up	8:+:13659705-13660007	MERGE.329692	8:+:13659705-13660007	-	-	-	-	-	-	3.51804	3.08822	1.26835	0	0	0
MERGE.356116.1	4.57847	0.00316301	0.433938	up	9:-:89873364-89873580	MERGE.356116	9:-:89873364-89873580	-	-	-	-	-	-	9.82456	1.1499	0.59034	0	0.63012	0
MERGE.120665.1	4.57662	0.00708173	0.469412	up	15:-:50754253-50754508	MERGE.120665	15:-:50754253-50754508	-	-	-	-	-	-	7.60369	2.19312	0	0	0	0
MERGE.361526.1	4.57571	0.000813014	0.257609	up	9:+:136909510-136909854	MERGE.361526	9:+:136909510-136909854	-	-	-	-	-	-	4.83614	1.62736	0.74263	0	0.39633	0
MERGE.122742.1	4.57339	0.00130443	0.314748	up	15:+:70703834-70704172	MERGE.122742	15:+:70703834-70704172	-	-	-	-	-	-	5.19516	1.84018	0.56683	0	0.40335	0
MERGE.309585.1	4.57311	0.00155712	0.33835	up	7:+:18396765-18397037	MERGE.309585	7:+:18396765-18397037	-	-	-	-	-	-	6.1116	0.68552	6.10014	0.22631	0	0
MERGE.316109.1	4.5719	0.000920886	0.269704	up	7:-:74373573-74374023	MERGE.316109	7:-:74373573-74374023	-	-	-	-	-	-	3.69948	0.41496	1.56223	0	0.30318	0
NONHSAT170500.1	4.57166	0.0261334	0.509244	up	15:+:23411757-23417443	MERGE.115716	15:+:23411756-23428330	15:+:23411757-23417443	NONHSAG016275.2	-	-	-	lncRNA	0.65829	1.93139	2.51463	2.16917	0	0
MERGE.5160.1	4.57143	0.000383345	0.184995	up	1:-:27062973-27063213	MERGE.5160	1:-:27062973-27063213	-	-	-	-	-	-	5.00002	5.17693	4.25238	0.25636	0	0
MERGE.309310.1	4.57143	0.000308915	0.169725	up	7:-:16131604-16131833	MERGE.309310	7:-:16131604-16131833	-	-	-	-	-	-	5.03764	2.16981	1.67091	0	0	0
MERGE.228222.1	4.57119	0.000707512	0.242762	up	3:+:33365044-33365555	MERGE.228222	3:+:33365044-33365555	-	-	-	-	-	-	3.30398	2.07128	1.25101	0	0.40059	0
MERGE.93203.1	4.57078	0.00608712	0.463634	up	13:-:48900322-48900640	MERGE.93203	13:-:48900322-48900640	-	-	-	-	-	-	5.2303	3.32443	0	0	0	0
MERGE.361231.1	4.56975	0.00223341	0.386551	up	9:-:135181771-135182098	MERGE.361231	9:-:135181771-135182098	-	-	-	-	-	-	5.36939	1.90189	8.00644	0.75344	0	0
MERGE.155838.1	4.56964	0.00418683	0.458421	up	18:+:48621978-48622452	MERGE.155838	18:+:48621978-48622452	-	-	-	-	-	-	5.12249	1.18197	4.58474	0.7804	0.14393	0
MERGE.76143.1	4.56781	0.00240024	0.395403	up	12:+:37874445-37874881	MERGE.76143	12:+:37874445-37874881	-	-	-	-	-	-	4.66645	2.85501	5.12998	0	0	1.11157
MERGE.134499.1	4.56663	0.00107728	0.290551	up	16:-:72913843-72914284	MERGE.134499	16:-:72913843-72914284	-	-	-	-	-	-	4.19423	2.11704	1.1593	0.27956	0	0
MERGE.22923.1	4.56605	0.00270777	0.40926	up	1:-:181659357-181659694	MERGE.22923	1:-:181659357-181659694	-	-	-	-	-	-	8.77563	5.90599	3.97953	0.18279	0	0.82123
MERGE.125228.1	4.5658	0.0015227	0.3364	up	15:-:86447621-86447936	MERGE.125228	15:-:86447621-86447936	-	-	-	-	-	-	4.10663	8.09387	4.86467	0.58654	0.21635	0
NONHSAT222549.1	4.56538	0.00586683	0.463634	up	X:+:20461179-20481003	MERGE.364759	X:+:20443326-20492349	X:+:20461179-20481003	NONHSAG054133.3	-	-	-	lncRNA	0.4823	0.47769	0.57851	0	0.38929	0
MERGE.302574.1	4.5652	0.000567913	0.219706	up	6:-:117203850-117204197	MERGE.302574	6:-:117203850-117204197	-	-	-	-	-	-	4.26173	0.71703	2.9449	0	0.39292	0
MERGE.199421.1	4.56382	0.000316209	0.171169	up	2:-:230881966-230882195	MERGE.199421	2:-:230881966-230882195	-	-	-	-	-	-	5.64216	1.89858	5.01272	0	0.5945	0
MERGE.372053.1	4.56133	0.000363985	0.179881	up	X:+:105675811-105676127	MERGE.372053	X:+:105675811-105676127	-	-	-	-	-	-	4.38608	3.14862	2.42466	0	0	0.21891
ENST00000645995	-2.45566	0.0306439	0.517722	down	2:+:181086076-181123980	MERGE.193721	2:+:181086076-181409321	2:+:181086076-181123980	ENSG00000234663	101927156	-	LINC01934	long intergenic non-protein coding RNA 1934	0.04729	1.59138	1.1111	1.3239	1.67431	2.1243
MERGE.261211.1	4.55959	0.00184219	0.358481	up	4:+:108802755-108803151	MERGE.261211	4:+:108802755-108803151	-	-	-	-	-	-	5.48684	2.19987	2.58142	0	0.86105	0
MERGE.150011.1	4.55931	0.000341887	0.176087	up	17:+:82069737-82070007	MERGE.150011	17:+:82069737-82070007	-	-	-	-	-	-	4.10447	2.99249	1.18176	0	0	0
MERGE.108223.1	4.55909	0.00678051	0.467269	up	14:-:74742733-74743162	MERGE.108223	14:-:74742733-74743162	-	-	-	-	-	-	4.2035	0	1.78748	0	0	0
ENST00000634735	-2.62136	0.0150364	0.488029	down	10:+:78267310-78279707	MERGE.47535	10:+:78179174-78675109	10:+:78267310-78279707	ENSG00000230417	100132987,414243	-	LINC00595	long intergenic non-protein coding RNA 856	0.17326	3.03165	4.66917	8.08363	5.49498	6.22599
MERGE.149417.1	4.55868	0.00416861	0.458006	up	17:-:79891936-79892511	MERGE.149417	17:-:79891936-79892511	-	-	-	-	-	-	3.86219	5.0902	1.77921	0	1.42433	0
MERGE.134321.1	4.55858	0.00152889	0.336463	up	16:+:76622211-76622550	MERGE.134321	16:+:76622211-76622550	-	-	-	-	-	-	4.49832	0.36695	0.75355	0	0	0
MERGE.298618.1	4.55852	0.000442837	0.19771	up	6:-:67722796-67723094	MERGE.298618	6:-:67722796-67723094	-	-	-	-	-	-	3.7201	3.5468	0.85688	0	0	0
MERGE.333233.1	4.55665	0.000305824	0.168892	up	8:-:54578501-54578789	MERGE.333233	8:-:54578501-54578789	-	-	-	-	-	-	3.20736	1.94269	3.76773	0	0	0
MERGE.256784.1	4.55658	0.000504141	0.209687	up	4:+:61992068-61992328	MERGE.256784	4:+:61992068-61992328	-	-	-	-	-	-	5.85988	1.19506	2.45408	0	0.52389	0
MERGE.259393.1	4.55632	0.000401861	0.189649	up	4:+:84468590-84468844	MERGE.259393	4:+:84468590-84468844	-	-	-	-	-	-	4.7255	1.71245	1.25591	0	0	0
MERGE.21970.1	4.55587	0.00546113	0.463634	up	1:-:169890296-169890748	MERGE.21970	1:-:169890296-169890748	-	-	-	-	-	-	6.13858	0.55083	1.55533	0	0.60369	0
MERGE.37512.1	4.55564	0.00113177	0.296821	up	10:-:26713994-26714300	MERGE.37512	10:-:26713994-26714300	-	-	-	-	-	-	6.34054	1.62559	2.50364	0	0.66809	0
MERGE.50370.1	4.55528	0.000733181	0.246629	up	10:-:122804669-122804986	MERGE.50370	10:-:122804669-122804986	-	-	-	-	-	-	4.22655	0.78468	0.80568	0	0	0
NONHSAT017487.2	4.55476	0.00464931	0.463425	up	11:+:2140528-2148666	MERGE.52144	11:+:2140501-2148666	11:+:2140528-2148666	NONHSAG007412.2	-	-	-	lncRNA	0.68492	1.0975	0.9015	0	0	0.39068
MERGE.231200.1	4.55353	0.000449026	0.198831	up	3:-:52795227-52795469	MERGE.231200	3:-:52795227-52795469	-	-	-	-	-	-	3.24233	2.82388	5.7989	0	0	0
MERGE.112962.1	4.55352	0.00029187	0.165917	up	14:+:98390298-98390535	MERGE.112962	14:+:98390298-98390535	-	-	-	-	-	-	3.89465	2.62109	4.03686	0	0	0
MERGE.350410.1	4.55152	0.000460778	0.201442	up	9:-:2572878-2573224	MERGE.350410	9:-:2572878-2573224	-	-	-	-	-	-	3.47263	1.61798	0.73835	0	0	0
MERGE.360347.1	4.55128	0.00843039	0.476045	up	9:+:129102117-129102332	MERGE.360347	9:+:129102117-129102332	-	-	-	-	-	-	9.87004	1.73283	0	0	0	0
MERGE.252692.1	4.55081	0.00154182	0.337776	up	4:+:18052954-18053293	MERGE.252692	4:+:18052954-18053293	-	-	-	-	-	-	4.362	0.91738	0.37677	0	0	0
MERGE.260887.1	4.55074	0.000952927	0.273839	up	4:+:105156871-105157185	MERGE.260887	4:+:105156871-105157185	-	-	-	-	-	-	4.2668	0.39608	1.6267	0	0	0
MERGE.260266.1	4.55006	0.0021334	0.379823	up	4:+:97350292-97350600	MERGE.260266	4:+:97350292-97350600	-	-	-	-	-	-	5.09959	0.20188	1.03643	0	0	0
MERGE.251707.1	4.54813	0.000504672	0.209687	up	4:+:8399491-8400076	MERGE.251707	4:+:8399491-8400076	-	-	-	-	-	-	2.13541	0.42582	0.65582	0	0	0
MERGE.283576.1	4.54798	0.0107261	0.47985	up	5:-:143405503-143406080	MERGE.283576	5:-:143405503-143406080	-	-	-	-	-	-	6.09398	0.86342	1.32979	0	0.94627	0
MERGE.47985.1	4.54716	0.00319348	0.434297	up	10:-:99629758-99630230	MERGE.47985	10:-:99629758-99630230	-	-	-	-	-	-	4.99717	2.24206	2.57289	1.04494	0	0
MERGE.207266.1	4.54613	0.00263009	0.405958	up	20:+:39283147-39283369	MERGE.207266	20:+:39283147-39283369	-	-	-	-	-	-	8.10541	0.27974	4.3084	0	0.61316	0
MERGE.263694.1	4.54598	0.00274054	0.41167	up	4:-:143217469-143217870	MERGE.263694	4:-:143217469-143217870	-	-	-	-	-	-	3.57397	7.29342	3.9833	0.92212	0	0
MERGE.165255.1	4.54534	0.00417486	0.458398	up	19:-:32914075-32914499	MERGE.165255	19:-:32914075-32914499	-	-	-	-	-	-	5.67061	0.88069	3.31561	0.58148	0	0
MERGE.138651.1	4.54516	0.00152471	0.336415	up	17:+:18968311-18968633	MERGE.138651	17:+:18968311-18968633	-	-	-	-	-	-	4.30461	0.19313	1.98302	0	0	0
MERGE.240417.1	4.54458	0.00367538	0.448711	up	3:+:127483907-127484482	MERGE.240417	3:+:127483907-127484482	-	-	-	-	-	-	4.50589	1.29962	1.44561	0	0.71216	0
NONHSAT213684.1	4.54433	0.0016268	0.344361	up	7:-:86784227-86786671	MERGE.317900	7:-:86784226-86786671	7:-:86784227-86786671	NONHSAG048121.2	-	-	-	lncRNA	0.40127	0.94518	2.84211	0	0	0
MERGE.73998.1	4.54394	0.00096814	0.275226	up	12:-:17808776-17809081	MERGE.73998	12:-:17808776-17809081	-	-	-	-	-	-	4.54375	0.61159	0.83727	0	0	0
MERGE.94252.1	4.54376	0.0158384	0.490762	up	13:-:63618339-63618810	MERGE.94252	13:-:63618339-63618810	-	-	-	-	-	-	6.67701	0.26433	0	0	0	0
MERGE.261778.1	4.54297	0.00028701	0.163772	up	4:+:117025150-117025492	MERGE.261778	4:+:117025150-117025492	-	-	-	-	-	-	3.24289	3.27369	2.61435	0	0.39865	0
MERGE.372614.1	4.54088	0.00155044	0.338158	up	X:-:113441867-113442235	MERGE.372614	X:-:113441867-113442235	-	-	-	-	-	-	5.27519	3.55019	1.38865	0	0.74111	0
MERGE.140594.1	4.53943	0.00142759	0.326787	up	17:+:39297910-39298176	MERGE.140594	17:+:39297910-39298176	-	-	-	-	-	-	5.55461	1.63548	0.47979	0	0.25606	0
MERGE.287954.1	4.53913	0.000678354	0.238257	up	5:+:174786831-174787133	MERGE.287954	5:+:174786831-174787133	-	-	-	-	-	-	4.28283	0.61764	1.26835	0	0	0
MERGE.368966.1	4.53791	0.000934053	0.270971	up	X:+:69734693-69735005	MERGE.368966	X:+:69734693-69735005	-	-	-	-	-	-	5.33056	3.38816	1.02319	0	0	0.22171
MERGE.159294.1	4.53754	0.00279202	0.413917	up	18:-:79589896-79590505	MERGE.159294	18:-:79589896-79590505	-	-	-	-	-	-	3.57094	2.35211	0.84002	0.40513	0	0
MERGE.368762.1	4.53541	0.000351186	0.178546	up	X:-:68147423-68147708	MERGE.368762	X:-:68147423-68147708	-	-	-	-	-	-	3.80817	2.61743	5.15099	0	0.4781	0
MERGE.140288.1	4.5351	0.000302459	0.16807	up	17:+:36847936-36848251	MERGE.140288	17:+:36847936-36848251	-	-	-	-	-	-	3.51997	1.57929	1.41886	0	0	0
NONHSAT224836.1	4.53483	0.0146093	0.487521	up	1:+:27058468-27064469	MERGE.5150	1:+:27038014-27064469	1:+:27058468-27064469	NONHSAG000791.3	-	-	-	lncRNA	0.63976	1.01231	0.53995	1.24996	0	0
MERGE.102985.1	4.53253	0.000797985	0.255378	up	14:+:47286760-47287102	MERGE.102985	14:+:47286760-47287102	-	-	-	-	-	-	4.39141	2.18246	4.66848	0	0	0.40463
MERGE.283486.1	4.53205	0.0066249	0.465734	up	5:+:141970296-141970588	MERGE.283486	5:+:141970296-141970588	-	-	-	-	-	-	5.93169	2.7678	0	0	0	0
MERGE.79940.1	4.5317	0.00167758	0.347652	up	12:-:66153687-66154051	MERGE.79940	12:-:66153687-66154051	-	-	-	-	-	-	4.31719	0.34182	0.70193	0	0.18731	0
MERGE.222127.1	4.53154	0.00349952	0.445252	up	22:+:37473604-37474218	MERGE.222127	22:+:37473604-37474218	-	-	-	-	-	-	3.39119	0.3043	2.39542	0.20092	0	0
MERGE.352358.1	4.53146	0.000313311	0.170983	up	9:-:32231010-32231350	MERGE.352358	9:-:32231010-32231350	-	-	-	-	-	-	3.26191	1.09763	1.69051	0	0	0
NONHSAT180420.1	4.53115	0.00539397	0.463634	up	19:-:40709429-40714685	MERGE.166439	19:-:40691529-40718207	19:-:40709429-40714685	NONHSAG076522.1	-	-	-	lncRNA	0.11035	1.48529	3.17207	0	0	0
MERGE.375146.1	4.53021	0.000570172	0.219917	up	X:-:146220889-146221121	MERGE.375146	X:-:146220889-146221121	-	-	-	-	-	-	4.97278	0.8032	5.49798	0	0.29342	0
MERGE.250324.1	4.5302	0.00161422	0.343713	up	4:-:385868-386087	MERGE.250324	4:-:385868-386087	-	-	-	-	-	-	9.26926	2.26844	2.62029	0.56165	0	0
MERGE.255023.1	4.52905	0.00317748	0.434072	up	4:+:49524055-49524674	MERGE.255023	4:+:49524055-49524674	-	-	-	-	-	-	4.63463	1.60986	2.47941	0	0.22054	0.4477
MERGE.260492.1	4.52867	0.000300766	0.167966	up	4:-:100103467-100103705	MERGE.260492	4:-:100103467-100103705	-	-	-	-	-	-	3.87835	2.61013	3.75197	0	0	0
MERGE.201559.1	4.52668	0.000576813	0.221977	up	2:-:241992325-241992697	MERGE.201559	2:-:241992325-241992697	-	-	-	-	-	-	3.35483	1.00346	0.68688	0	0	0
MERGE.298824.1	4.52658	0.000289245	0.164681	up	6:+:70980618-70980862	MERGE.298824	6:+:70980618-70980862	-	-	-	-	-	-	4.44546	2.03696	2.09148	0	0	0
MERGE.355680.1	4.52602	0.000468623	0.202331	up	9:+:85956843-85957189	MERGE.355680	9:+:85956843-85957189	-	-	-	-	-	-	3.73976	4.13483	1.84586	0	0	0.19998
MERGE.268776.1	4.52547	0.00058348	0.223537	up	5:-:6345080-6345285	MERGE.268776	5:-:6345080-6345285	-	-	-	-	-	-	3.82469	8.47911	3.1093	0	0.33188	0
MERGE.138680.1	4.52447	0.0136071	0.485001	up	17:-:19237444-19282520	MERGE.138680	17:-:19237444-19282520	-	-	-	-	-	-	5.63384	0.47693	1.17526	0	0.73176	0
MERGE.282928.1	4.52374	0.000389009	0.18685	up	5:+:137872492-137872761	MERGE.282928	5:+:137872492-137872761	-	-	-	-	-	-	4.46298	2.0794	1.18614	0	0.25321	0
MERGE.177422.1	4.52346	0.000698042	0.241467	up	2:+:51862344-51862814	MERGE.177422	2:+:51862344-51862814	-	-	-	-	-	-	3.24719	2.51647	0.81594	0	0	0.14733
MERGE.83125.1	4.52138	0.0015395	0.337654	up	12:+:96721913-96722209	MERGE.83125	12:+:96721913-96722209	-	-	-	-	-	-	6.55402	3.15061	4.09757	0	1.15097	0
MERGE.308800.1	4.52116	0.000463215	0.201442	up	7:-:10790488-10790807	MERGE.308800	7:-:10790488-10790807	-	-	-	-	-	-	3.76564	1.16966	1.0008	0	0	0
MERGE.194205.1	4.52048	0.000362335	0.179629	up	2:-:186651729-186651971	MERGE.194205	2:-:186651729-186651971	-	-	-	-	-	-	4.95886	1.5403	1.8451	0	0.28135	0
MERGE.151895.1	4.5195	0.00152473	0.336415	up	18:+:7920126-7920471	MERGE.151895	18:+:7920126-7920471	-	-	-	-	-	-	4.55426	5.58914	1.11072	0.35712	0	0
MERGE.365255.1	4.51912	0.00836187	0.475832	up	X:-:26071632-26071964	MERGE.365255	X:-:26071632-26071964	-	-	-	-	-	-	6.12383	0	1.34643	0	0	0
MERGE.131628.1	4.51896	0.000368275	0.180838	up	16:+:49716154-49716548	MERGE.131628	16:+:49716154-49716548	-	-	-	-	-	-	3.51997	1.42136	1.29725	0	0.34617	0
MERGE.5884.1	4.518	0.000842398	0.26048	up	1:-:31155858-31156311	MERGE.5884	1:-:31155858-31156311	-	-	-	-	-	-	3.72608	2.19848	1.69299	0	0	0.3057
MERGE.101260.1	4.51763	0.00123483	0.307451	up	14:-:38177891-38178196	MERGE.101260	14:-:38177891-38178196	-	-	-	-	-	-	5.90688	2.65022	3.3491	0.60571	0	0
MERGE.284428.2	4.51734	0.0272179	0.512502	up	5:-:151662488-151686975	MERGE.284428	5:-:151661096-151687165	-	-	-	-	-	-	68.9938	31.0436	35.2344	32.4677	18.2874	0
NONHSAT076819.2	4.51577	0.00163725	0.345488	up	2:+:216520195-216529587	MERGE.197519	2:+:216498189-216579210	2:+:216520195-216529587	NONHSAG030478.2	-	-	-	lncRNA	0.30966	1.25042	2.35379	0	0	0
NONHSAT167135.1	4.51376	0.00648367	0.463797	up	13:-:98452166-98461787	MERGE.96607	13:-:98445185-98577940	13:-:98452166-98461787	NONHSAG067714.1	-	-	-	lncRNA	0.07333	1.72735	2.12829	0	0	0
NONHSAT214123.1	4.51228	0.000328108	0.173242	up	7:-:151078607-151080783	MERGE.327291	7:-:151076593-151080866	7:-:151078607-151080783	NONHSAG049158.2	-	-	-	lncRNA	1.10487	0.93925	1.04475	0	0	0
MERGE.274107.1	4.51212	0.000315932	0.171169	up	5:+:54162096-54162413	MERGE.274107	5:+:54162096-54162413	-	-	-	-	-	-	3.49783	3.72723	2.41704	0	0.42999	0
NONHSAT159593.1	4.51148	0.0131998	0.484388	up	11:+:102347242-102349458	MERGE.67092	11:+:102347211-102378670	11:+:102347242-102349458	NONHSAG009472.2	-	-	-	lncRNA	2.46622	1.00212	0	0.06203	0	0
MERGE.71857.1	4.51117	0.000454846	0.200282	up	11:-:134472108-134472380	MERGE.71857	11:-:134472108-134472380	-	-	-	-	-	-	4.92323	1.14253	3.98855	0	0.50086	0
MERGE.303037.1	4.51087	0.00159605	0.341919	up	6:-:123336706-123336941	MERGE.303037	6:-:123336706-123336941	-	-	-	-	-	-	6.28424	0.52866	1.08562	0	0	0
NONHSAT148682.1	4.51041	0.00944279	0.477699	up	1:+:33313324-33325903	MERGE.6302	1:+:33307348-33349245	1:+:33313324-33325903	NONHSAG000981.3	-	-	-	lncRNA	1.63442	2.87515	2.05752	0	2.14843	0
MERGE.300525.1	4.50972	0.000361109	0.179561	up	6:+:90307274-90307613	MERGE.300525	6:+:90307274-90307613	-	-	-	-	-	-	3.68044	3.30258	1.31871	0	0.40216	0
MERGE.59361.1	4.5082	0.000576167	0.221895	up	11:+:45549595-45549872	MERGE.59361	11:+:45549595-45549872	-	-	-	-	-	-	4.33455	0.67319	2.07361	0	0	0
MERGE.294814.1	4.50735	0.00964206	0.477699	up	6:-:34852187-34853068	MERGE.294814	6:-:34852187-34853068	-	-	-	-	-	-	4.20375	2.05111	1.16193	0.84057	0.15503	0
MERGE.235830.1	4.50725	0.00654715	0.464078	up	3:-:90482685-90483031	MERGE.235830	3:-:90482685-90483031	-	-	-	-	-	-	4.54114	4.3146	0	0	0.19703	0
MERGE.24760.1	4.50613	0.000748069	0.249835	up	1:+:194122409-194122727	MERGE.24760	1:+:194122409-194122727	-	-	-	-	-	-	4.2133	0.58666	1.20473	0	0.21432	0
MERGE.298867.1	4.50455	0.000422307	0.193081	up	6:-:71635931-71636238	MERGE.298867	6:-:71635931-71636238	-	-	-	-	-	-	3.31045	3.6457	1.0398	0	0	0
MERGE.259981.1	4.50417	0.00976435	0.477699	up	4:+:86788867-86789402	MERGE.259981	4:+:86788867-86789402	-	-	-	-	-	-	5.96622	2.79322	1.31449	0	0	1.55359
MERGE.230790.1	4.50256	0.00172947	0.351394	up	3:-:50391255-50391489	MERGE.230790	3:-:50391255-50391489	-	-	-	-	-	-	8.6776	3.45092	1.90792	0	0	0.59059
MERGE.79426.1	4.50189	0.000761786	0.251576	up	12:-:60825752-60826072	MERGE.79426	12:-:60825752-60826072	-	-	-	-	-	-	3.75391	3.30372	0.59861	0	0.21298	0
NONHSAT221118.1	4.50092	0.000345291	0.176599	up	9:-:103917817-103918527	MERGE.357691	9:-:103917817-103918527	9:-:103917817-103918527	NONHSAG102190.1	-	-	-	lncRNA	2.87216	2.46014	1.08256	0	0	0
MERGE.188720.1	4.5005	0.00161772	0.343713	up	2:+:137968308-137968578	MERGE.188720	2:+:137968308-137968578	-	-	-	-	-	-	5.30161	1.15096	0.4727	0	0	0
MERGE.330281.1	4.49926	0.00399673	0.453999	up	8:+:21176821-21177321	MERGE.330281	8:+:21176821-21177321	-	-	-	-	-	-	4.25535	1.24515	0.25569	0	0	0.13851
NONHSAT080823.2	4.49879	0.0118692	0.481798	up	20:-:63035011-63037530	MERGE.212742	20:-:63034217-63037850	20:-:63035011-63037530	NONHSAG032262.2	-	-	-	lncRNA	1.07191	2.37986	1.0996	1.56149	0	0
NONHSAT036633.2	4.49871	0.00154276	0.337776	up	14:-:45082360-45082961	MERGE.102583	14:-:45082360-45082961	14:-:45082360-45082961	NONHSAG014833.2	-	-	-	lncRNA	0.67659	4.09809	3.2727	0	0	0
NONHSAT212608.1	4.49803	0.00696493	0.46869	up	7:+:120988736-120990492	MERGE.322864	7:+:120988677-121297444	7:+:120988736-120990492	NONHSAG048646.2	-	-	-	lncRNA	1.06897	0	2.20349	0	0	0
MERGE.373665.1	4.49799	0.000782697	0.253747	up	X:-:127229694-127229918	MERGE.373665	X:-:127229694-127229918	-	-	-	-	-	-	5.76754	1.10901	1.13869	0	0	0
MERGE.11454.1	4.49499	0.00393748	0.453856	up	1:-:69409304-69409607	MERGE.11454	1:-:69409304-69409607	-	-	-	-	-	-	7.31784	0.41041	1.26417	0	0	0.22827
MERGE.135060.1	4.49429	0.00037067	0.181379	up	16:+:81899713-81900030	MERGE.135060	16:+:81899713-81900030	-	-	-	-	-	-	3.49783	0.98085	1.81278	0	0	0
MERGE.50973.1	4.49348	0.000303377	0.168246	up	10:+:127888989-127889193	MERGE.50973	10:+:127888989-127889193	-	-	-	-	-	-	4.97375	3.04302	2.49957	0	0	0
MERGE.1040.1	4.49347	0.00101447	0.281757	up	1:+:3728811-3729141	MERGE.1040	1:+:3728811-3729141	-	-	-	-	-	-	3.92053	0.37693	1.54807	0	0	0
MERGE.128022.1	4.49347	0.00101447	0.281757	up	16:+:6782394-6782640	MERGE.128022	16:+:6782394-6782640	-	-	-	-	-	-	5.25383	0.50512	2.07454	0	0	0
MERGE.137044.1	4.49289	0.000322407	0.171923	up	17:+:5991202-5991536	MERGE.137044	17:+:5991202-5991536	-	-	-	-	-	-	3.32033	1.11729	2.10318	0	0.20408	0
MERGE.63056.1	4.4912	0.00848811	0.47638	up	11:+:70621772-70622203	MERGE.63056	11:+:70621772-70622203	-	-	-	-	-	-	7.29525	2.02164	0.8896	0	0.15826	0.64254
MERGE.221422.1	4.49119	0.00124128	0.307645	up	22:+:32442972-32443310	MERGE.221422	22:+:32442972-32443310	-	-	-	-	-	-	3.82801	1.84018	0.37788	0	0	0
MERGE.271260.1	4.49036	0.00716265	0.46987	up	5:+:28831908-28832230	MERGE.271260	5:+:28831908-28832230	-	-	-	-	-	-	5.45251	2.12446	0	0	0	0
MERGE.305670.1	4.48933	0.00237195	0.394702	up	6:-:154867200-154867536	MERGE.305670	6:-:154867200-154867536	-	-	-	-	-	-	4.67589	0.55533	0.38013	0	0	0
MERGE.306600.1	4.48924	0.000631626	0.231194	up	6:+:164851338-164851748	MERGE.306600	6:+:164851338-164851748	-	-	-	-	-	-	3.27018	2.58028	2.96102	0	0.49903	0
MERGE.242444.1	4.48827	0.000912388	0.269298	up	3:+:144771287-144771488	MERGE.242444	3:+:144771287-144771488	-	-	-	-	-	-	5.96536	0.61764	4.43921	0	0	0
MERGE.355215.1	4.48827	0.000912388	0.269298	up	9:+:80960269-80960495	MERGE.355215	9:+:80960269-80960495	-	-	-	-	-	-	5.30839	0.54962	3.95031	0	0	0
MERGE.52587.1	4.48788	0.0018287	0.358454	up	11:+:6208934-6209351	MERGE.52587	11:+:6208934-6209351	-	-	-	-	-	-	5.59925	3.28326	3.37113	0.59122	0.32712	0
MERGE.24433.1	4.48716	0.000449224	0.198831	up	1:+:191424008-191424314	MERGE.24433	1:+:191424008-191424314	-	-	-	-	-	-	3.77413	1.42239	1.04318	0	0	0
MERGE.49724.1	4.48608	0.00173374	0.351394	up	10:-:116892428-116892793	MERGE.49724	10:-:116892428-116892793	-	-	-	-	-	-	5.1918	2.72708	3.67509	0	0	0.7584
MERGE.370239.1	4.48592	0.00084103	0.26048	up	X:+:81742367-81742685	MERGE.370239	X:+:81742367-81742685	-	-	-	-	-	-	4.06801	0.58666	1.00394	0	0	0
MERGE.253852.1	4.48543	0.0042325	0.460294	up	4:-:35935569-35935800	MERGE.253852	4:-:35935569-35935800	-	-	-	-	-	-	5.59352	8.8733	0.27608	0	0	0
MERGE.308555.1	4.48537	0.00465293	0.463425	up	7:+:7662114-7662559	MERGE.308555	7:+:7662114-7662559	-	-	-	-	-	-	3.63704	1.25883	0.14361	0	0	0
MERGE.372746.1	4.48384	0.00861421	0.476685	up	X:-:115379469-115379848	MERGE.372746	X:-:115379469-115379848	-	-	-	-	-	-	5.24445	0	1.1799	0	0	0
MERGE.113263.1	4.48378	0.0083923	0.475966	up	14:+:100680154-100680533	MERGE.113263	14:+:100680154-100680533	-	-	-	-	-	-	6.34212	4.43241	0.50567	0.48775	0	0
MERGE.281091.1	4.48369	0.000433839	0.195393	up	5:-:121032828-121033084	MERGE.281091	5:-:121032828-121033084	-	-	-	-	-	-	4.41823	0.97093	2.99073	0	0.26602	0
MERGE.38542.1	4.48303	0.00161052	0.343651	up	10:-:42941597-42941884	MERGE.38542	10:-:42941597-42941884	-	-	-	-	-	-	6.43699	3.03246	4.67042	0	1.18694	0
MERGE.205012.1	4.48253	0.00202237	0.372645	up	20:+:23850810-23851241	MERGE.205012	20:+:23850810-23851241	-	-	-	-	-	-	3.70127	2.59925	0.29653	0	0.31652	0
MERGE.262002.1	4.48247	0.00148221	0.331899	up	4:+:119355670-119356002	MERGE.262002	4:+:119355670-119356002	-	-	-	-	-	-	5.7063	1.49867	1.92347	0.37106	0	0
MERGE.55188.1	4.48228	0.000946601	0.272957	up	11:-:19381118-19381458	MERGE.55188	11:-:19381118-19381458	-	-	-	-	-	-	3.80556	1.09763	0.5635	0	0	0
MERGE.251750.1	4.48221	0.000348771	0.178024	up	4:-:8776186-8776473	MERGE.251750	4:-:8776186-8776473	-	-	-	-	-	-	3.21849	1.73283	3.33601	0	0	0
MERGE.132190.1	4.48179	0.00188267	0.361463	up	16:-:54776272-54776613	MERGE.132190	16:-:54776272-54776613	-	-	-	-	-	-	5.2851	0.54721	0.74914	0	0.39981	0
MERGE.132113.1	4.48175	0.000625107	0.230857	up	16:-:53961821-53962150	MERGE.132113	16:-:53961821-53962150	-	-	-	-	-	-	3.65153	0.56711	1.55276	0	0	0
MERGE.275644.1	4.48141	0.000343949	0.176155	up	5:-:73262974-73263305	MERGE.275644	5:-:73262974-73263305	-	-	-	-	-	-	3.62953	3.19426	1.54341	0	0.41185	0
NONHSAT089694.2	4.47964	0.000777755	0.253747	up	3:+:49422946-49424431	MERGE.230589	3:+:49422946-49424432	3:+:49422946-49424431	NONHSAG035071.2	-	-	-	lncRNA	0.81481	2.36894	0.99095	0	0	0
MERGE.307060.1	4.47945	0.00192051	0.364199	up	6:-:167924056-167924259	MERGE.307060	6:-:167924056-167924259	-	-	-	-	-	-	7.27001	1.22318	0.62796	0	0	0
MERGE.282595.2	4.47926	0.00293335	0.422686	up	5:-:134923984-134926459	MERGE.282595	5:-:134923303-134926459	-	-	-	-	-	-	1.76965	1.10322	0.82381	0	0.43966	0
MERGE.166105.1	4.47886	0.00338058	0.442281	up	19:+:38801837-38802187	MERGE.166105	19:+:38801837-38802187	-	-	-	-	-	-	6.33795	3.19908	0.91241	0	0.77912	0
MERGE.330207.1	4.47853	0.000509681	0.210216	up	8:-:20477570-20477898	MERGE.330207	8:-:20477570-20477898	-	-	-	-	-	-	4.36698	1.7065	2.7256	0	0	0.21092
NONHSAT011516.2	4.47811	0.00763926	0.471946	up	10:+:13645699-13648261	MERGE.36464	10:+:13586927-13668445	10:+:13645699-13648261	NONHSAG005273.3	-	-	-	lncRNA	1.46565	1.74172	0.91241	0	0	0.98852
MERGE.58784.1	4.47741	0.0123129	0.482877	up	11:-:38915826-38916235	MERGE.58784	11:-:38915826-38916235	-	-	-	-	-	-	7.63018	0.3043	0.93734	0	0.667	0
MERGE.135530.1	4.47401	0.0089678	0.477367	up	16:+:85145159-85145533	MERGE.135530	16:+:85145159-85145533	-	-	-	-	-	-	8.21874	2.16258	1.19563	0	1.2762	0
MERGE.40880.1	4.47202	0.00414408	0.457188	up	10:+:55671820-55672235	MERGE.40880	10:+:55671820-55672235	-	-	-	-	-	-	5.57047	0.59983	2.61749	0	0.65738	0
MERGE.367977.1	4.47169	0.00960483	0.477699	up	X:-:56057800-56058260	MERGE.367977	X:-:56057800-56058260	-	-	-	-	-	-	4.62458	0.67659	0	0	0	0
NONHSAT251753.1	4.47035	0.012047	0.481798	up	6:+:167677616-167691233	MERGE.307024	6:+:167677616-167691266	6:+:167677616-167691233	NONHSAG045426.3	-	-	-	lncRNA	0.54525	0.53145	0.85748	0	0.87366	0
NONHSAT091726.2	4.47031	0.0119973	0.481798	up	3:-:127497657-127501592	MERGE.240415	3:-:127480690-127538982	3:-:127497657-127501592	NONHSAG035995.3	-	-	-	lncRNA	0.80285	0.68768	2.19389	0.9243	0	0
MERGE.123898.1	4.46925	0.00730132	0.471188	up	15:+:77692337-77692885	MERGE.123898	15:+:77692337-77692885	-	-	-	-	-	-	4.72749	3.86337	2.45006	2.81339	0	0
MERGE.223106.1	4.46914	0.0116156	0.481798	up	22:-:44732512-44732813	MERGE.223106	22:-:44732512-44732813	-	-	-	-	-	-	8.13362	0	1.69673	0	0.45277	0
NONHSAT169621.1	4.46887	0.00665331	0.46581	up	14:-:90820072-90828181	MERGE.111784	14:-:90820020-90828189	14:-:90820072-90828181	NONHSAG015711.3	-	-	-	lncRNA	1.89169	0	1.96076	0	0	0
NONHSAT225021.1	4.46867	0.0141603	0.48661	up	1:+:47437754-47442533	MERGE.8530	1:+:47436017-47442533	1:+:47437754-47442533	NONHSAG104910.1	-	-	-	lncRNA	0.74903	2.5961	0.95754	0	0.96682	0
MERGE.368892.1	4.4686	0.000361746	0.179629	up	X:-:69269102-69269374	MERGE.368892	X:-:69269102-69269374	-	-	-	-	-	-	3.39533	2.05655	3.98855	0	0.25043	0
MERGE.184391.1	4.46634	0.00494695	0.463425	up	2:-:107033622-107034031	MERGE.184391	2:-:107033622-107034031	-	-	-	-	-	-	5.70851	1.52151	0.46867	0	0.50025	0
MERGE.373200.1	4.46576	0.00053684	0.213812	up	X:+:120837111-120837558	MERGE.373200	X:+:120837111-120837558	-	-	-	-	-	-	3.6208	2.50642	2.14458	0.13791	0.30521	0
MERGE.134666.1	4.46503	0.000400184	0.189649	up	16:-:79318047-79318309	MERGE.134666	16:-:79318047-79318309	-	-	-	-	-	-	4.22932	1.66036	1.46125	0	0	0
MERGE.352248.1	4.46494	0.000497839	0.208817	up	9:+:30902526-30902803	MERGE.352248	9:+:30902526-30902803	-	-	-	-	-	-	4.33455	0.89758	1.84321	0	0.24593	0
MERGE.375707.1	4.46477	0.00241406	0.396389	up	X:+:152845620-152846090	MERGE.375707	X:+:152845620-152846090	-	-	-	-	-	-	4.52639	1.05957	2.17585	0	0	0.442
MERGE.276327.1	4.46472	0.000860042	0.263082	up	5:-:79573283-79573610	MERGE.276327	5:-:79573283-79573610	-	-	-	-	-	-	4.02704	0.76076	0.78112	0	0.20844	0
MERGE.218425.1	4.46284	0.00167509	0.34747	up	21:+:44374985-44375320	MERGE.218425	21:+:44374985-44375320	-	-	-	-	-	-	5.51742	2.59925	3.81259	0	1.01738	0
MERGE.24326.1	4.46244	0.000556977	0.217443	up	1:+:188743725-188744162	MERGE.24326	1:+:188743725-188744162	-	-	-	-	-	-	3.28022	1.1394	0.87742	0	0.31218	0
MERGE.318610.1	4.46237	0.000359416	0.179116	up	7:+:92373186-92373441	MERGE.318610	7:+:92373186-92373441	-	-	-	-	-	-	3.6208	3.41152	2.00161	0	0	0
MERGE.155660.1	4.46227	0.001328	0.316351	up	18:-:47736815-47737214	MERGE.155660	18:-:47736815-47737214	-	-	-	-	-	-	4.4029	0.62382	1.76142	0	0	0.17348
MERGE.120816.1	4.46213	0.000630329	0.231188	up	15:-:52894113-52894385	MERGE.120816	15:-:52894113-52894385	-	-	-	-	-	-	4.41393	1.37103	0.93848	0	0	0
MERGE.72298.1	4.46213	0.000630329	0.231188	up	12:+:3455706-3456078	MERGE.72298	12:+:3455706-3456078	-	-	-	-	-	-	3.23057	1.00346	0.68688	0	0	0
MERGE.352239.1	4.46149	0.0027325	0.411426	up	9:+:30624892-30625232	MERGE.352239	9:+:30624892-30625232	-	-	-	-	-	-	4.62104	0.18294	0.75134	0	0	0
NONHSAT228457.1	4.45821	0.013139	0.484146	up	10:+:97332472-97334435	MERGE.47391	10:+:97324746-97334435	10:+:97332472-97334435	NONHSAG060714.2	-	-	-	lncRNA	1.26242	4.05017	1.91198	1.5676	0	0
MERGE.170895.1	4.45795	0.000855137	0.262207	up	19:-:52480586-52480891	MERGE.170895	19:-:52480586-52480891	-	-	-	-	-	-	5.07386	1.22318	1.04659	0	0.44685	0
MERGE.60664.1	4.45692	0.00720575	0.470025	up	11:-:59107402-59107876	MERGE.60664	11:-:59107402-59107876	-	-	-	-	-	-	5.65913	3.15193	0.94392	0	0	0.87655
MERGE.357506.1	4.45592	0.000342699	0.176108	up	9:-:101313891-101314173	MERGE.357506	9:-:101313891-101314173	-	-	-	-	-	-	3.60289	1.54302	2.2633	0	0	0
MERGE.135580.1	4.45566	0.000557822	0.217607	up	16:+:85480769-85481066	MERGE.135580	16:+:85480769-85481066	-	-	-	-	-	-	3.88811	1.67468	0.85975	0	0	0
MERGE.138497.1	4.45526	0.0027928	0.413917	up	17:-:17787644-17787984	MERGE.138497	17:-:17787644-17787984	-	-	-	-	-	-	6.25199	0.73175	1.87834	0	0.60148	0
MERGE.73384.1	4.45525	0.00278542	0.413917	up	12:+:10888413-10888871	MERGE.73384	12:+:10888413-10888871	-	-	-	-	-	-	3.43306	2.98999	5.72137	0	0	0.90711
MERGE.200340.1	4.45497	0.000661494	0.235445	up	2:+:236552217-236552452	MERGE.200340	2:+:236552217-236552452	-	-	-	-	-	-	6.28424	1.85031	3.25686	0.26179	0	0
NONHSAT115181.2	4.45425	0.0287706	0.515215	up	6:+:137822799-137830948	MERGE.304212	6:+:137820650-137861008	6:+:137822799-137830948	NONHSAG044955.3	-	-	-	lncRNA	0.21832	0.61864	0.90515	0.62801	0	0
MERGE.181418.1	4.45386	0.000354929	0.179116	up	2:-:83442153-83442561	MERGE.181418	2:-:83442153-83442561	-	-	-	-	-	-	2.60627	0.91514	2.03587	0	0.16716	0
MERGE.21991.1	4.45293	0.00274837	0.412122	up	1:+:170721937-170722367	MERGE.21991	1:+:170721937-170722367	-	-	-	-	-	-	4.51634	4.05266	2.97223	0	1.42763	0
MERGE.284968.1	4.45176	0.00275652	0.412148	up	5:+:156408111-156408460	MERGE.284968	5:+:156408111-156408460	-	-	-	-	-	-	6.35606	2.31705	1.46403	0	0	0.5948
MERGE.366009.1	4.45081	0.0058465	0.463634	up	X:-:39203906-39204409	MERGE.366009	X:-:39203906-39204409	-	-	-	-	-	-	4.78176	1.36151	4.44802	0	0	1.23918
MERGE.95970.1	4.45056	0.000420717	0.193081	up	13:+:90342806-90343025	MERGE.95970	13:+:90342806-90343025	-	-	-	-	-	-	5.05596	3.40265	1.45572	0	0.31076	0
MERGE.55638.1	4.45054	0.00332461	0.439945	up	11:-:25780969-25781552	MERGE.55638	11:-:25780969-25781552	-	-	-	-	-	-	3.65056	1.175	0.43871	0.21158	0	0
MERGE.371603.1	4.45034	0.0012026	0.304799	up	X:-:101204362-101204639	MERGE.371603	X:-:101204362-101204639	-	-	-	-	-	-	6.33511	1.34637	1.61281	0	0	0.24962
MERGE.8286.1	4.45032	0.034798	0.52567	up	1:+:44021898-44022502	MERGE.8286	1:+:44021898-44022502	-	-	-	-	-	-	6.89449	0.41244	4.34068	0	2.14709	0
MERGE.196578.1	4.4497	0.00179095	0.355134	up	2:-:207957176-207957496	MERGE.196578	2:-:207957176-207957496	-	-	-	-	-	-	5.19772	5.05275	2.59399	0.76987	0	0
MERGE.231731.1	4.44921	0.00213114	0.379823	up	3:+:56353987-56354273	MERGE.231731	3:+:56353987-56354273	-	-	-	-	-	-	6.13644	0.86944	5.35622	0	0.71465	0
MERGE.51737.1	4.44872	0.00350667	0.445594	up	10:-:133335426-133335747	MERGE.51737	10:-:133335426-133335747	-	-	-	-	-	-	7.19663	1.93733	3.3816	0	1.27393	0
MERGE.363715.1	4.44869	0.00069933	0.241467	up	X:-:8966097-8966435	MERGE.363715	X:-:8966097-8966435	-	-	-	-	-	-	3.55458	0.55205	1.3226	0	0	0
MERGE.301621.1	4.44672	0.00167036	0.346909	up	6:+:107123690-107124016	MERGE.301621	6:+:107123690-107124016	-	-	-	-	-	-	6.59053	2.48002	1.37113	0.18894	0.41815	0
MERGE.97306.1	4.4465	0.000874304	0.264701	up	13:+:107790027-107790362	MERGE.97306	13:+:107790027-107790362	-	-	-	-	-	-	3.86219	3.89887	3.81259	0	0	0.41306
MERGE.260968.1	4.44593	0.000506171	0.209899	up	4:-:106065325-106065634	MERGE.260968	4:-:106065325-106065634	-	-	-	-	-	-	3.4386	1.81109	5.37206	0	0.44108	0
MERGE.185637.1	4.44575	0.0013518	0.319269	up	2:-:115842637-115842980	MERGE.185637	2:-:115842637-115842980	-	-	-	-	-	-	3.50292	3.8082	0.37239	0	0.19874	0
MERGE.69926.2	4.44542	0.00368533	0.448947	up	11:-:121108649-121109207	MERGE.69926	11:-:121108649-121109207	-	-	-	-	-	-	4.36149	2.37194	2.43542	0	0	1.05542
MERGE.140910.1	4.44422	0.0143036	0.48708	up	17:-:41711617-41712130	MERGE.140910	17:-:41711617-41712130	-	-	-	-	-	-	6.85276	2.54868	1.49537	0	0	2.16012
MERGE.193909.1	4.44307	0.000977251	0.275901	up	2:-:183231548-183231872	MERGE.193909	2:-:183231548-183231872	-	-	-	-	-	-	4.27812	4.41473	0.98541	0.1901	0	0
MERGE.127262.1	4.44305	0.0034382	0.443826	up	16:-:2711564-2711982	MERGE.127262	16:-:2711564-2711982	-	-	-	-	-	-	5.30936	0.74442	0.91721	0.2949	0	0
MERGE.296517.1	4.44269	0.000703795	0.242058	up	6:+:44475067-44475322	MERGE.296517	6:+:44475067-44475322	-	-	-	-	-	-	5.79329	1.46208	1.50121	0	0.53412	0
MERGE.75504.1	4.44107	0.000639041	0.232495	up	12:+:32956871-32957180	MERGE.75504	12:+:32956871-32957180	-	-	-	-	-	-	3.88711	0.6037	2.06618	0	0.22054	0
MERGE.135470.1	4.44066	0.000463323	0.201442	up	16:-:86296627-86296844	MERGE.135470	16:-:86296627-86296844	-	-	-	-	-	-	5.10234	2.28925	1.46907	0	0	0
MERGE.368481.1	4.44047	0.000585589	0.224177	up	X:-:65329433-65329697	MERGE.368481	X:-:65329433-65329697	-	-	-	-	-	-	3.49783	4.23727	5.07578	0	0.51598	0
MERGE.361327.1	4.43895	0.00140717	0.325174	up	9:-:136148354-136148655	MERGE.361327	9:-:136148354-136148655	-	-	-	-	-	-	4.29701	1.6525	0.42418	0	0	0
MERGE.100.1	4.43841	0.00511261	0.463425	up	1:+:1087963-1088782	MERGE.100	1:+:1087963-1088782	-	-	-	-	-	-	3.92813	2.66265	1.40601	0.15069	0.41688	0
MERGE.36167.1	4.43794	0.0014186	0.325893	up	10:-:10331565-10331911	MERGE.36167	10:-:10331565-10331911	-	-	-	-	-	-	3.20551	4.67416	0.36917	0	0	0
MERGE.223875.1	4.437	0.000966039	0.275155	up	22:-:50029650-50029968	MERGE.223875	22:-:50029650-50029968	-	-	-	-	-	-	4.64916	0.58666	2.40946	0	0.42864	0
MERGE.314207.1	4.43659	0.0111325	0.481313	up	7:+:56338061-56338572	MERGE.314207	7:+:56338061-56338572	-	-	-	-	-	-	6.33641	1.70576	1.25101	0	1.46884	0
MERGE.93907.1	4.43597	0.000453008	0.199988	up	13:-:58244624-58244892	MERGE.93907	13:-:58244624-58244892	-	-	-	-	-	-	3.27353	4.17426	1.66677	0	0	0
MERGE.131910.1	4.43544	0.0131608	0.484207	up	16:+:51894695-51895109	MERGE.131910	16:+:51894695-51895109	-	-	-	-	-	-	7.37074	4.20891	0.92605	0	1.81216	0
MERGE.77686.1	4.43525	0.000493506	0.207725	up	12:-:50306442-50306661	MERGE.77686	12:-:50306442-50306661	-	-	-	-	-	-	5.05596	1.13422	2.62029	0	0	0
MERGE.74071.1	4.43525	0.000493506	0.207725	up	12:+:18895950-18896273	MERGE.74071	12:+:18895950-18896273	-	-	-	-	-	-	3.43306	0.77015	1.77921	0	0	0
MERGE.366339.1	4.43494	0.00171511	0.349795	up	X:-:41002406-41002668	MERGE.366339	X:-:41002406-41002668	-	-	-	-	-	-	5.63909	0.71158	0.73063	0	0.25995	0
MERGE.203198.1	4.43463	0.0280891	0.514204	up	20:+:11404018-11404548	MERGE.203198	20:+:11404018-11404548	-	-	-	-	-	-	9.07724	0.82236	0.72375	0	0	1.04548
MERGE.205309.1	4.43449	0.0049501	0.463425	up	20:+:25069371-25069688	MERGE.205309	20:+:25069371-25069688	-	-	-	-	-	-	7.72438	4.11957	2.0142	0	1.71994	0
NONHSAT001155.2	4.43334	0.000916561	0.269524	up	1:-:16608409-16613539	MERGE.3610	1:-:16562319-16613562	1:-:16608409-16613539	NONHSAG000482.2	-	-	-	lncRNA	0.84928	2.8306	1.34139	0	0	0
MERGE.51073.1	4.43331	0.000361233	0.179561	up	10:-:128765626-128765895	MERGE.51073	10:-:128765626-128765895	-	-	-	-	-	-	3.77636	1.84836	1.89782	0	0	0
MERGE.48752.1	4.43252	0.000476448	0.203675	up	10:-:106103278-106103567	MERGE.48752	10:-:106103278-106103567	-	-	-	-	-	-	3.83556	0.86044	2.87127	0	0.23575	0
MERGE.93693.1	4.43215	0.000866732	0.264183	up	13:-:54462463-54462766	MERGE.93693	13:-:54462463-54462766	-	-	-	-	-	-	5.18347	1.23122	2.31765	0	0	0.22827
MERGE.155147.1	4.43077	0.000979549	0.275901	up	18:-:41598811-41599031	MERGE.155147	18:-:41598811-41599031	-	-	-	-	-	-	5.87193	1.9759	0.86948	0	0.30936	0
MERGE.333237.1	4.43074	0.00245049	0.398743	up	8:+:54657379-54657761	MERGE.333237	8:+:54657379-54657761	-	-	-	-	-	-	3.63026	5.53783	0.33447	0	0.35701	0
MERGE.253158.1	4.4303	0.00850063	0.47638	up	4:+:24622778-24623092	MERGE.253158	4:+:24622778-24623092	-	-	-	-	-	-	5.88524	0	1.6267	0	0	0
NONHSAT239399.1	4.42875	0.0432679	0.545056	up	19:+:42397159-42407473	MERGE.166662	19:+:42397117-42652869	19:+:42397159-42407473	NONHSAG025906.3	-	-	-	lncRNA	0.27907	1.18056	1.12951	0	1.46047	0
MERGE.311368.1	4.42874	0.00189995	0.36313	up	7:-:33908659-33908993	MERGE.311368	7:-:33908659-33908993	-	-	-	-	-	-	4.9805	0.37243	1.52959	0	0.40817	0
MERGE.317481.1	4.42866	0.00051451	0.21098	up	7:-:82221426-82221697	MERGE.317481	7:-:82221426-82221697	-	-	-	-	-	-	3.91899	0.91738	4.2387	0	0.25135	0
MERGE.100385.1	4.42851	0.000359639	0.179116	up	14:+:34647956-34648790	MERGE.100385	14:+:34647956-34648790	-	-	-	-	-	-	3.45132	2.21213	1.81706	0	0	0
MERGE.222998.1	4.42794	0.000463034	0.201442	up	22:-:44243148-44243428	MERGE.222998	22:-:44243148-44243428	-	-	-	-	-	-	3.9584	1.332	1.36765	0	0	0
MERGE.127952.1	4.42794	0.000463034	0.201442	up	16:-:5875001-5875225	MERGE.127952	16:-:5875001-5875225	-	-	-	-	-	-	4.9436	1.66352	1.70804	0	0	0
MERGE.181077.1	4.4276	0.0048883	0.463425	up	2:-:81416707-81417139	MERGE.181077	2:-:81416707-81417139	-	-	-	-	-	-	4.97714	2.01697	0.44377	0.28537	0	0
MERGE.127407.1	4.42508	0.000364332	0.179881	up	16:-:3120595-3120871	MERGE.127407	16:-:3120595-3120871	-	-	-	-	-	-	3.3463	2.25206	2.31233	0	0	0
MERGE.196085.1	4.42466	0.000428122	0.194182	up	2:-:202550407-202550642	MERGE.196085	2:-:202550407-202550642	-	-	-	-	-	-	3.53489	3.70063	3.52826	0	0.28969	0
MERGE.124291.1	4.42461	0.00161766	0.343713	up	15:+:80365295-80365551	MERGE.124291	15:+:80365295-80365551	-	-	-	-	-	-	6.85276	2.42732	0.99691	0	0	0.27001
MERGE.365894.1	4.42432	0.00123771	0.307451	up	X:+:35985527-35985796	MERGE.365894	X:+:35985527-35985796	-	-	-	-	-	-	5.8362	0.69313	1.66059	0	0.50643	0
MERGE.331839.1	4.42414	0.00082395	0.258738	up	8:-:36547383-36547716	MERGE.331839	8:-:36547383-36547716	-	-	-	-	-	-	4.44036	0.74709	1.53417	0	0.40939	0
MERGE.200248.1	4.42389	0.00084612	0.260586	up	2:-:234962659-234962986	MERGE.200248	2:-:234962659-234962986	-	-	-	-	-	-	3.67379	2.28227	0.58584	0	0.20844	0
MERGE.262552.1	4.42385	0.00760917	0.471581	up	4:+:126790502-126790856	MERGE.262552	4:+:126790502-126790856	-	-	-	-	-	-	4.69991	0	2.16512	0	0	0
MERGE.263223.1	4.42357	0.00352193	0.445659	up	4:+:138264502-138264758	MERGE.263223	4:+:138264502-138264758	-	-	-	-	-	-	7.3036	0.24273	1.49537	0	0.53204	0
MERGE.124337.1	4.42349	0.000446714	0.198749	up	15:+:80589446-80589738	MERGE.124337	15:+:80589446-80589738	-	-	-	-	-	-	3.71719	2.7678	1.09303	0	0.23334	0
MERGE.271893.1	4.42317	0.00136353	0.320857	up	5:-:33633230-33633520	MERGE.271893	5:-:33633230-33633520	-	-	-	-	-	-	4.14091	4.07305	0.44022	0	0.23494	0
MERGE.351123.1	4.42304	0.00175667	0.353479	up	9:-:15014391-15014723	MERGE.351123	9:-:15014391-15014723	-	-	-	-	-	-	5.01041	1.124	0.57704	0	0.41062	0
MERGE.239999.1	4.42104	0.0015473	0.337926	up	3:+:125027161-125027525	MERGE.239999	3:+:125027161-125027525	-	-	-	-	-	-	5.20602	1.53819	1.75484	0.33853	0.18731	0
MERGE.11926.1	4.42085	0.000462618	0.201442	up	1:-:71309798-71310012	MERGE.11926	1:-:71309798-71310012	-	-	-	-	-	-	3.66459	4.06208	3.57497	0	0	0
MERGE.120632.1	4.42	0.0027576	0.412148	up	15:+:50437449-50437823	MERGE.120632	15:+:50437449-50437823	-	-	-	-	-	-	5.68515	1.66352	2.56206	0	0.91157	0
MERGE.263092.1	4.41846	0.00565532	0.463634	up	4:-:136488879-136489361	MERGE.263092	4:-:136488879-136489361	-	-	-	-	-	-	5.37348	0.90409	1.72395	0	0	0.57469
MERGE.364777.1	4.4177	0.00400454	0.454103	up	X:-:20648140-20648641	MERGE.364777	X:-:20648140-20648641	-	-	-	-	-	-	4.24687	3.10667	2.04148	1.23072	0	0
MERGE.303132.1	4.41756	0.000356891	0.179116	up	6:+:124685821-124686145	MERGE.303132	6:+:124685821-124686145	-	-	-	-	-	-	3.7077	1.91945	2.1679	0	0.42072	0
MERGE.302562.1	4.41725	0.00183507	0.358481	up	6:+:117079647-117079931	MERGE.302562	6:+:117079647-117079931	-	-	-	-	-	-	6.58605	1.75107	3.59587	0	0.95955	0
NONHSAT105188.2	4.41602	0.00748176	0.471581	up	5:+:173490596-173493137	MERGE.287523	5:+:173474990-173524113	5:+:173490596-173493137	NONHSAG042267.3	-	-	-	lncRNA	2.25383	1.02546	0	0	0	0
MERGE.375351.1	4.41556	0.00104383	0.28539	up	X:-:148726616-148726963	MERGE.375351	X:-:148726616-148726963	-	-	-	-	-	-	3.46265	0.35852	1.84056	0	0	0
MERGE.5149.1	4.41556	0.00104383	0.28539	up	1:-:27034516-27034827	MERGE.5149	1:-:27034516-27034827	-	-	-	-	-	-	3.86219	0.39988	2.05293	0	0	0
MERGE.154445.1	4.41468	0.00151136	0.335285	up	18:+:32453212-32453538	MERGE.154445	18:+:32453212-32453538	-	-	-	-	-	-	5.10234	1.90771	0.7835	0.18894	0	0
MERGE.155976.1	4.41429	0.00416031	0.45752	up	18:-:49998249-49998663	MERGE.155976	18:-:49998249-49998663	-	-	-	-	-	-	5.58389	1.05223	2.93248	0.59549	0.16474	0
MERGE.361190.1	4.41403	0.0022472	0.386957	up	9:-:134803774-134804073	MERGE.361190	9:-:134803774-134804073	-	-	-	-	-	-	5.87053	0.83176	0.64051	0	0.45578	0
MERGE.296448.1	4.41398	0.0122857	0.482742	up	6:+:44238400-44239089	MERGE.296448	6:+:44238400-44239089	-	-	-	-	-	-	4.56746	1.0849	2.41353	0	1.88259	0
MERGE.114027.1	4.41267	0.00054702	0.215373	up	14:+:104343926-104344161	MERGE.114027	14:+:104343926-104344161	-	-	-	-	-	-	3.4367	5.28661	2.17124	0	0	0
MERGE.121918.1	4.41237	0.000798018	0.255378	up	15:-:63282397-63282717	MERGE.121918	15:-:63282397-63282717	-	-	-	-	-	-	3.75391	0.58301	1.19722	0	0	0
MERGE.48124.1	4.41186	0.000919384	0.269656	up	10:+:100839178-100839500	MERGE.48124	10:+:100839178-100839500	-	-	-	-	-	-	4.9503	2.51073	3.37113	0	0.21166	0.42968
MERGE.301906.1	4.41163	0.00261848	0.405445	up	6:+:109713064-109713538	MERGE.301906	6:+:109713064-109713538	-	-	-	-	-	-	5.0737	1.83863	1.21361	0.26013	0.28786	0
MERGE.108700.1	4.41148	0.000496379	0.208717	up	14:+:77543874-77544145	MERGE.108700	14:+:77543874-77544145	-	-	-	-	-	-	4.08938	0.91738	2.8258	0	0.25135	0
MERGE.275235.1	4.41092	0.00120558	0.304941	up	5:+:67333250-67333586	MERGE.275235	5:+:67333250-67333586	-	-	-	-	-	-	4.53836	4.07242	2.28076	0	0.81149	0
MERGE.232824.1	4.41065	0.00146913	0.330701	up	3:+:64524511-64524839	MERGE.232824	3:+:64524511-64524839	-	-	-	-	-	-	5.35307	3.03377	1.94685	0	0.83122	0
MERGE.333229.1	4.41047	0.00759661	0.471581	up	8:+:54930667-54931207	MERGE.333229	8:+:54930667-54931207	-	-	-	-	-	-	4.96873	3.11333	1.89431	0	2.14834	0
MERGE.113200.1	4.40976	0.00105445	0.286807	up	14:-:100163853-100164102	MERGE.113200	14:-:100163853-100164102	-	-	-	-	-	-	4.44924	0.49906	4.86791	0	0	0
MERGE.329002.1	4.40914	0.0088815	0.477367	up	8:+:2736615-2736955	MERGE.329002	8:+:2736615-2736955	-	-	-	-	-	-	7.74703	0.36588	1.12701	0	0	0.407
MERGE.224620.1	4.40888	0.00114514	0.29798	up	3:-:5121120-5121442	MERGE.224620	3:-:5121120-5121442	-	-	-	-	-	-	4.87856	1.7382	3.76773	0	0	0.42968
MERGE.35759.1	4.40869	0.00694917	0.46848	up	10:+:5560673-5560894	MERGE.35759	10:+:5560673-5560894	-	-	-	-	-	-	6.68055	5.339	0	0	0	0
MERGE.162005.1	4.40858	0.00121148	0.304941	up	19:+:14817059-14817398	MERGE.162005	19:+:14817059-14817398	-	-	-	-	-	-	3.2715	5.13734	3.76773	0	0.60324	0
MERGE.353998.1	4.4073	0.0340204	0.524407	up	9:-:65401019-65401564	MERGE.353998	9:-:65401019-65401564	-	-	-	-	-	-	8.23368	0.22851	1.1731	0.79208	0	0
NONHSAT200802.1	4.40715	0.00374993	0.449738	up	4:-:184584094-184625670	MERGE.267109	4:-:184584093-184625761	4:-:184584094-184625670	NONHSAG039497.3	-	-	-	lncRNA	0.76823	0.40127	1.48957	0.18342	0	0
MERGE.356601.1	4.40666	0.00214384	0.379823	up	9:-:93243184-93243469	MERGE.356601	9:-:93243184-93243469	-	-	-	-	-	-	4.8615	0.21812	1.34374	0	0	0
MERGE.120686.1	4.40587	0.000774963	0.253747	up	15:-:51561862-51562115	MERGE.120686	15:-:51561862-51562115	-	-	-	-	-	-	4.92657	1.22799	1.00868	0	0.26916	0
MERGE.356573.1	4.40572	0.00153577	0.337398	up	9:-:93088027-93088268	MERGE.356573	9:-:93088027-93088268	-	-	-	-	-	-	5.36238	1.80444	0.52935	0	0	0
MERGE.241364.1	4.4051	0.000465224	0.201466	up	3:+:133705245-133705513	MERGE.241364	3:+:133705245-133705513	-	-	-	-	-	-	3.44582	3.71045	1.42866	0	0	0
NONHSAT118941.2	4.40419	0.0132097	0.48446	up	7:+:5823160-5854435	MERGE.308285	7:+:5823160-5854454	7:+:5823160-5854435	NONHSAG046858.2	-	-	-	lncRNA	0.69823	0.8182	1.7483	1.02934	0	0
MERGE.78260.1	4.40306	0.00088554	0.266024	up	12:+:53071528-53071827	MERGE.78260	12:+:53071528-53071827	-	-	-	-	-	-	4.63463	4.36674	2.13505	0	0.68368	0
MERGE.135988.1	4.40087	0.000442454	0.19771	up	16:+:88885420-88885729	MERGE.135988	16:+:88885420-88885729	-	-	-	-	-	-	3.28909	1.00616	2.27279	0	0	0
MERGE.237247.1	4.40069	0.000525411	0.213134	up	3:-:103927160-103927370	MERGE.237247	3:-:103927160-103927370	-	-	-	-	-	-	6.36987	2.36519	2.12493	0	0.64804	0
NONHSAT087059.2	4.4003	0.0105912	0.47985	up	22:+:42510690-42512993	MERGE.222744	22:+:42500568-42574382	22:+:42510690-42512993	NONHSAG034058.2	-	-	-	lncRNA	1.09618	1.91808	0.81807	0	1.16426	0
MERGE.133886.1	4.40026	0.000959227	0.274745	up	16:+:70961256-70961463	MERGE.133886	16:+:70961256-70961463	-	-	-	-	-	-	6.68456	0.89974	4.6191	0	0.65738	0
MERGE.11823.1	4.39906	0.000432833	0.195111	up	1:-:73025438-73025653	MERGE.11823	1:-:73025438-73025653	-	-	-	-	-	-	3.86219	2.88806	3.85495	0	0	0
MERGE.188950.1	4.39816	0.0198232	0.497036	up	2:-:139952229-139952758	MERGE.188950	2:-:139952229-139952758	-	-	-	-	-	-	6.64588	0.2354	0.84596	0	0.64498	0
MERGE.267275.1	4.39804	0.00663695	0.465734	up	4:+:185899954-185900546	MERGE.267275	4:+:185899954-185900546	-	-	-	-	-	-	4.37672	0.63118	1.7282	0	0.69175	0
MERGE.265022.1	4.39698	0.00117341	0.30037	up	4:-:156853306-156853716	MERGE.265022	4:-:156853306-156853716	-	-	-	-	-	-	3.834	2.4285	2.1818	0	0.66538	0
MERGE.314498.1	4.39676	0.000482918	0.205074	up	7:-:61815230-61815496	MERGE.314498	7:-:61815230-61815496	-	-	-	-	-	-	3.8188	2.80369	1.19947	0	0	0
MERGE.307766.1	4.39657	0.00475081	0.463425	up	7:+:2171804-2172032	MERGE.307766	7:+:2171804-2172032	-	-	-	-	-	-	10.3217	5.1758	2.51731	0	2.08984	0
MERGE.218515.1	4.39595	0.000527104	0.213213	up	21:-:44511043-44511257	MERGE.218515	21:-:44511043-44511257	-	-	-	-	-	-	4.74241	1.1606	4.17079	0	0	0
MERGE.174522.1	4.39298	0.00256761	0.403043	up	2:+:29837016-29837262	MERGE.174522	2:+:29837016-29837262	-	-	-	-	-	-	5.91056	0.75768	10.632	0	0.27679	0.28095
MERGE.33140.1	4.39282	0.000538592	0.214042	up	1:-:238376561-238376904	MERGE.33140	1:-:238376561-238376904	-	-	-	-	-	-	3.23346	0.90672	1.11718	0	0	0
MERGE.73859.1	4.39194	0.0028964	0.419838	up	12:+:15875934-15876240	MERGE.73859	12:+:15875934-15876240	-	-	-	-	-	-	5.43474	0.2032	2.295	0	0.44539	0
MERGE.54388.1	4.39134	0.00289974	0.420085	up	11:+:11795153-11795594	MERGE.54388	11:+:11795153-11795594	-	-	-	-	-	-	4.61366	0.56454	1.30422	0	0.46403	0
MERGE.266094.1	4.39078	0.00169634	0.349509	up	4:+:172184386-172184651	MERGE.266094	4:+:172184386-172184651	-	-	-	-	-	-	6.79513	1.40711	2.64875	0	0.77106	0
MERGE.251221.1	4.39052	0.000987564	0.27638	up	4:-:4781882-4782145	MERGE.251221	4:-:4781882-4782145	-	-	-	-	-	-	4.56441	1.65407	0.72786	0	0	0
MERGE.218710.1	4.39003	0.00511088	0.463425	up	21:-:45456622-45456940	MERGE.218710	21:-:45456622-45456940	-	-	-	-	-	-	7.55488	1.56444	1.00394	0	0.85728	0
MERGE.270376.1	4.38981	0.00040523	0.190399	up	5:+:18353955-18354225	MERGE.270376	5:+:18353955-18354225	-	-	-	-	-	-	3.42039	2.53211	1.89082	0	0	0
MERGE.238869.1	4.3898	0.000429165	0.194483	up	3:-:117200331-117200552	MERGE.238869	3:-:117200331-117200552	-	-	-	-	-	-	4.59288	1.686	2.59668	0	0	0
MERGE.307350.1	4.38898	0.00543565	0.463634	up	7:+:180024-180477	MERGE.307350	7:+:180024-180477	-	-	-	-	-	-	5.05318	0.82443	3.38598	0	0.90354	0
MERGE.165479.1	4.38779	0.0017752	0.354122	up	19:-:34597571-34597966	MERGE.165479	19:-:34597571-34597966	-	-	-	-	-	-	4.44737	2.04789	0.97048	0.31203	0	0
MERGE.79857.1	4.38627	0.000661014	0.235445	up	12:-:65052753-65053020	MERGE.79857	12:-:65052753-65053020	-	-	-	-	-	-	4.49628	4.88814	1.19499	0	0.51021	0
MERGE.130555.1	4.3858	0.000759267	0.251576	up	16:+:29200824-29201062	MERGE.130555	16:+:29200824-29201062	-	-	-	-	-	-	5.52665	5.48126	1.87598	0.2585	0.28606	0
MERGE.332673.1	4.38532	0.0020393	0.374018	up	8:+:44554758-44725394	MERGE.332673	8:+:44554758-44725394	-	-	-	-	-	-	4.54068	0.21075	1.51473	0	0	0
MERGE.231407.1	4.38285	0.00299672	0.426217	up	3:-:55377094-55377367	MERGE.231407	3:-:55377094-55377367	-	-	-	-	-	-	7.78076	2.73206	2.57141	0	1.24759	0
MERGE.278931.1	4.38277	0.000874316	0.264701	up	5:-:101584893-101585199	MERGE.278931	5:-:101584893-101585199	-	-	-	-	-	-	3.62316	2.64158	0.62591	0	0	0
MERGE.288167.1	4.38254	0.00356304	0.446863	up	5:-:176747957-176748294	MERGE.288167	5:-:176747957-176748294	-	-	-	-	-	-	7.67868	2.76843	7.39056	0.54836	0.60681	0
MERGE.264981.1	4.3825	0.00135358	0.319394	up	4:-:156173015-156173216	MERGE.264981	4:-:156173015-156173216	-	-	-	-	-	-	6.42424	1.23529	0.95126	0	0	0
MERGE.93497.1	4.3814	0.00390718	0.453856	up	13:+:51965193-51965470	MERGE.93497	13:+:51965193-51965470	-	-	-	-	-	-	6.00168	0.44879	0.4608	0	0	0
MERGE.96201.1	4.3807	0.000454388	0.200252	up	13:-:93790789-93791034	MERGE.96201	13:-:93790789-93791034	-	-	-	-	-	-	4.89839	3.55019	1.8226	0	0.55584	0
MERGE.54915.1	4.3803	0.00756348	0.471581	up	11:+:17346866-17347356	MERGE.54915	11:+:17346866-17347356	-	-	-	-	-	-	4.90837	0.2541	1.43496	0	0	0.28266
NONHSAT172565.1	4.37938	0.00659868	0.465167	up	16:+:2768956-2771405	MERGE.127328	16:+:2752329-2772538	16:+:2768956-2771405	NONHSAG018359.2	-	-	-	lncRNA	2.87605	3.3425	2.52144	0.67558	0	0.26559
MERGE.355852.1	4.37884	0.0173688	0.492707	up	9:+:87711717-87713410	MERGE.355852	9:+:87711717-87713410	-	-	-	-	-	-	2.21992	0.96388	0.83132	0	0	1.41532
MERGE.350750.1	4.37818	0.0077117	0.472638	up	9:-:8261124-8261570	MERGE.350750	9:-:8261124-8261570	-	-	-	-	-	-	3.52522	0	2.43596	0	0.15295	0
MERGE.308783.1	4.37717	0.000776244	0.253747	up	7:-:10325190-10325457	MERGE.308783	7:-:10325190-10325457	-	-	-	-	-	-	4.32335	0.69831	1.67299	0	0	0
MERGE.360272.1	4.37588	0.0034686	0.444168	up	9:-:128595539-128595830	MERGE.360272	9:-:128595539-128595830	-	-	-	-	-	-	6.98369	1.06818	3.50967	0.63475	0	0
MERGE.251638.1	4.37517	0.00132958	0.316351	up	4:+:7725467-7725796	MERGE.251638	4:+:7725467-7725796	-	-	-	-	-	-	4.2133	3.21362	0.58229	0	0.41435	0
MERGE.359334.1	4.3745	0.000432597	0.195111	up	9:-:121161144-121161351	MERGE.359334	9:-:121161144-121161351	-	-	-	-	-	-	4.45637	2.09939	3.69528	0	0	0
MERGE.9538.1	4.37442	0.00213423	0.379823	up	1:-:53529402-53529721	MERGE.9538	1:-:53529402-53529721	-	-	-	-	-	-	4.34497	0.77977	0.40032	0	0	0
MERGE.282651.1	4.3739	0.000592024	0.224629	up	5:-:135062943-135063286	MERGE.282651	5:-:135062943-135063286	-	-	-	-	-	-	3.23346	1.08806	0.93098	0	0	0
MERGE.299522.1	4.3739	0.000592024	0.224629	up	6:-:80021208-80021488	MERGE.299522	6:-:80021208-80021488	-	-	-	-	-	-	3.9584	1.332	1.13971	0	0	0
MERGE.71110.1	4.37303	0.000504976	0.209687	up	11:+:127131259-127131650	MERGE.71110	11:+:127131259-127131650	-	-	-	-	-	-	3.07399	0.95483	2.61435	0	0.34881	0
MERGE.54147.1	4.37258	0.00266043	0.407277	up	11:-:9421880-9422107	MERGE.54147	11:-:9421880-9422107	-	-	-	-	-	-	6.50474	0.82082	0.56186	0	0	0
MERGE.136682.1	4.37209	0.00288612	0.418838	up	17:-:2719363-2719668	MERGE.136682	17:-:2719363-2719668	-	-	-	-	-	-	6.36126	4.48498	2.93046	0	1.56397	0
MERGE.250525.1	4.37118	0.00739166	0.471581	up	4:-:1810520-1810844	MERGE.250525	4:-:1810520-1810844	-	-	-	-	-	-	4.56333	4.22278	0	0	0.21036	0
MERGE.252753.1	4.37101	0.0176801	0.493855	up	4:-:18768987-18769785	MERGE.252753	4:-:18768987-18769785	-	-	-	-	-	-	4.52442	0.9369	1.28263	0	1.62577	0
MERGE.371538.1	4.36966	0.000924446	0.269907	up	X:+:100537418-100537677	MERGE.371538	X:+:100537418-100537677	-	-	-	-	-	-	4.63463	0.95972	0.98541	0	0	0
MERGE.351321.1	4.36966	0.000924446	0.269907	up	9:-:17383255-17383563	MERGE.351321	9:-:17383255-17383563	-	-	-	-	-	-	3.89969	0.80753	0.82915	0	0	0
MERGE.160262.1	4.36771	0.00332441	0.439945	up	19:-:6223957-6224421	MERGE.160262	19:-:6223957-6224421	-	-	-	-	-	-	4.38546	2.01232	2.89265	0	1.17622	0
MERGE.229624.1	4.36743	0.000622271	0.230314	up	3:-:43362048-43362317	MERGE.229624	3:-:43362048-43362317	-	-	-	-	-	-	3.77636	3.23462	0.94891	0	0	0
NONHSAT148392.1	4.36663	0.0143868	0.48708	up	1:+:11815575-11828919	MERGE.2597	1:+:11806096-11848079	1:+:11815575-11828919	NONHSAG056153.1	-	-	-	lncRNA	2.37985	0.8885	0.86426	1.29677	0	0
MERGE.222387.1	4.36492	0.000611589	0.228659	up	22:-:39335275-39335533	MERGE.222387	22:-:39335275-39335533	-	-	-	-	-	-	4.742	2.40857	4.69876	0.23854	0.26397	0
MERGE.177044.1	4.36292	0.00442858	0.46297	up	2:-:48842035-48842297	MERGE.177044	2:-:48842035-48842297	-	-	-	-	-	-	6.69642	0.23719	0.73063	0	0.25995	0
MERGE.333138.1	4.36242	0.00173676	0.351729	up	8:-:52309193-52309409	MERGE.333138	8:-:52309193-52309409	-	-	-	-	-	-	5.98017	1.72485	0.59034	0	0	0
NONHSAT019016.2	4.36095	0.00114556	0.29798	up	11:+:45254015-45254893	MERGE.59316	11:+:45253884-45255068	11:+:45254015-45254893	NONHSAG008163.2	-	-	-	lncRNA	1.12606	0.23932	2.70294	0	0	0
MERGE.121725.1	4.36073	0.000923505	0.269907	up	15:+:61670045-61670406	MERGE.121725	15:+:61670045-61670406	-	-	-	-	-	-	4.09691	1.20628	1.4155	0.17067	0	0
MERGE.365373.1	4.36057	0.0080738	0.475128	up	X:-:27724401-27725119	MERGE.365373	X:-:27724401-27725119	-	-	-	-	-	-	3.41635	1.04115	0.26725	0	0.38035	0
MERGE.131741.1	4.35999	0.00842975	0.476045	up	16:-:50638887-50639167	MERGE.131741	16:-:50638887-50639167	-	-	-	-	-	-	8.57654	1.11	0.45588	0	0.7299	0
MERGE.368323.1	4.35936	0.00197838	0.369988	up	X:+:63668523-63668797	MERGE.368323	X:+:63668523-63668797	-	-	-	-	-	-	5.05596	1.13422	0.46583	0	0.24861	0
MERGE.77514.1	4.35863	0.00119144	0.303621	up	12:-:48749782-48750026	MERGE.77514	12:-:48749782-48750026	-	-	-	-	-	-	5.10755	0.76386	1.04574	0	0	0
MERGE.219632.1	4.35818	0.00177619	0.354122	up	22:+:19589144-19589508	MERGE.219632	22:+:19589144-19589508	-	-	-	-	-	-	3.93626	5.12729	2.1058	0	0	0.57036
MERGE.242520.1	4.35779	0.000532712	0.213428	up	3:-:146058542-146058879	MERGE.242520	3:-:146058542-146058879	-	-	-	-	-	-	3.5651	2.76843	1.13701	0	0.40454	0
MERGE.77869.1	4.35764	0.00110138	0.292995	up	12:+:51214202-51214528	MERGE.77869	12:+:51214202-51214528	-	-	-	-	-	-	3.40156	0.38154	2.93814	0	0	0
MERGE.368218.1	4.35764	0.00110138	0.292995	up	X:-:62649972-62650243	MERGE.368218	X:-:62649972-62650243	-	-	-	-	-	-	4.08938	0.45869	3.53225	0	0	0
MERGE.375470.1	4.35731	0.0116451	0.481798	up	X:+:150504561-150505142	MERGE.375470	X:+:150504561-150505142	-	-	-	-	-	-	5.21595	0.96467	1.87092	0	1.40964	0
MERGE.87969.1	4.35701	0.00100636	0.280367	up	12:+:127212894-127213319	MERGE.87969	12:+:127212894-127213319	-	-	-	-	-	-	3.26382	2.92873	1.3532	0	0.48146	0
MERGE.222210.1	4.35697	0.00156436	0.339177	up	22:-:37999408-37999758	MERGE.222210	22:-:37999408-37999758	-	-	-	-	-	-	3.69714	0.35545	0.91241	0	0	0
MERGE.59792.1	4.35578	0.00119592	0.304041	up	11:-:49780616-49780901	MERGE.59792	11:-:49780616-49780901	-	-	-	-	-	-	4.29432	0.65436	0.89582	0	0	0
MERGE.237916.1	4.35424	0.00249934	0.40029	up	3:+:109072831-109073165	MERGE.237916	3:+:109072831-109073165	-	-	-	-	-	-	5.87975	1.48972	1.33839	0	0	0.41429
MERGE.313500.1	4.35419	0.00707821	0.469324	up	7:-:51430442-51431254	MERGE.313500	7:-:51430442-51431254	-	-	-	-	-	-	3.02135	1.84153	0.63027	0	0.75684	0
MERGE.90816.1	4.3538	0.000937303	0.271497	up	13:-:26500832-26501042	MERGE.90816	13:-:26500832-26501042	-	-	-	-	-	-	5.49127	3.54779	0.91068	0	0.32402	0
MERGE.288664.1	4.35347	0.00110152	0.292995	up	5:+:179342823-179343118	MERGE.288664	5:+:179342823-179343118	-	-	-	-	-	-	5.01041	4.6365	2.38029	0	0.23097	0.46888
MERGE.188168.1	4.35313	0.00917306	0.477367	up	2:-:133287956-133288497	MERGE.188168	2:-:133287956-133288497	-	-	-	-	-	-	5.47263	1.61134	1.89082	0	0.12614	1.28033
MERGE.312286.1	4.35251	0.00469846	0.463425	up	7:+:41564236-41564671	MERGE.312286	7:+:41564236-41564671	-	-	-	-	-	-	6.16533	2.5754	3.23196	0.99191	0.31361	0
MERGE.65503.1	4.35182	0.000532611	0.213428	up	11:-:91789774-91790022	MERGE.65503	11:-:91789774-91790022	-	-	-	-	-	-	3.72259	1.25265	3.85852	0	0	0
MERGE.162012.1	4.35154	0.000986817	0.276338	up	19:+:16912267-16912519	MERGE.162012	19:+:16912267-16912519	-	-	-	-	-	-	5.31242	4.43824	3.03802	0.4884	0	0
MERGE.49600.1	4.3512	0.00160228	0.34262	up	10:+:115456911-115457178	MERGE.49600	10:+:115456911-115457178	-	-	-	-	-	-	6.22562	2.79322	1.67299	0.46106	0	0
MERGE.92312.1	4.3508	0.00147313	0.331347	up	13:-:40177167-40177621	MERGE.92312	13:-:40177167-40177621	-	-	-	-	-	-	3.66696	1.91945	1.12618	0	0	0.30503
MERGE.266128.1	4.34971	0.000932839	0.270971	up	4:-:172727004-172727337	MERGE.266128	4:-:172727004-172727337	-	-	-	-	-	-	4.44036	1.12063	2.10948	0	0	0.20777
MERGE.357553.1	4.34896	0.0089927	0.477367	up	9:-:101941012-101941372	MERGE.357553	9:-:101941012-101941372	-	-	-	-	-	-	4.87856	1.38243	0	0	0	0
MERGE.359261.1	4.34896	0.0089927	0.477367	up	9:+:120292087-120292329	MERGE.359261	9:+:120292087-120292329	-	-	-	-	-	-	7.24757	2.05373	0	0	0	0
MERGE.155267.1	4.34828	0.000701686	0.241742	up	18:-:42886377-42886693	MERGE.155267	18:-:42886377-42886693	-	-	-	-	-	-	3.50887	1.37752	0.80822	0	0	0
MERGE.262567.1	4.34692	0.0100964	0.478343	up	4:-:127053585-127053892	MERGE.262567	4:-:127053585-127053892	-	-	-	-	-	-	6.31995	0	1.45572	0	0.22197	0
MERGE.251685.1	4.34666	0.00452303	0.463425	up	4:-:8217581-8218108	MERGE.251685	4:-:8217581-8218108	-	-	-	-	-	-	4.2133	1.89036	2.42619	0	1.29484	0
MERGE.221245.1	4.34658	0.0283651	0.514655	up	22:-:30648756-30649151	MERGE.221245	22:-:30648756-30649151	-	-	-	-	-	-	7.95845	0.15753	4.69064	0	0	0.70095
MERGE.93898.1	4.34607	0.00235674	0.394429	up	13:+:58143830-58144348	MERGE.93898	13:+:58143830-58144348	-	-	-	-	-	-	3.75057	0.72118	1.23413	0.23808	0.13173	0
MERGE.190430.1	4.34597	0.00279431	0.413917	up	2:-:153708759-153709081	MERGE.190430	2:-:153708759-153709081	-	-	-	-	-	-	3.87415	9.27039	3.17283	0	0.21166	0.64452
MERGE.375083.1	4.34551	0.00121032	0.304941	up	X:-:145250834-145251169	MERGE.375083	X:-:145250834-145251169	-	-	-	-	-	-	4.276	0.74264	3.05007	0.18388	0	0
MERGE.64152.1	4.34544	0.0012052	0.304941	up	11:-:75780306-75780642	MERGE.64152	11:-:75780306-75780642	-	-	-	-	-	-	4.12578	4.25752	1.90064	0	0	0.41183
NONHSAT168604.1	4.34518	0.00945809	0.477699	up	14:+:69767135-69772004	MERGE.107718	14:+:69726900-69772005	14:+:69767135-69772004	NONHSAG015336.2	-	-	-	lncRNA	1.85509	0.66585	0.94005	0	0.82096	0
MERGE.97570.1	4.34468	0.00081309	0.257609	up	13:-:111344995-111345300	MERGE.97570	13:-:111344995-111345300	-	-	-	-	-	-	3.93792	0.81545	1.04659	0	0.22342	0
MERGE.367443.1	4.34305	0.00115564	0.298653	up	X:+:51558075-51558299	MERGE.367443	X:+:51558075-51558299	-	-	-	-	-	-	5.14959	0.55451	2.84673	0	0	0
MERGE.129986.1	4.34257	0.00293947	0.422703	up	16:+:26124336-26124667	MERGE.129986	16:+:26124336-26124667	-	-	-	-	-	-	5.3047	0.56369	0.57878	0	0.41185	0
MERGE.329758.1	4.34139	0.000648643	0.233571	up	8:+:14679099-14679442	MERGE.329758	8:+:14679099-14679442	-	-	-	-	-	-	3.23346	1.81343	0.74478	0	0.19874	0
MERGE.262896.1	4.34115	0.00576742	0.463634	up	4:-:132565514-132565886	MERGE.262896	4:-:132565514-132565886	-	-	-	-	-	-	6.21264	0.83622	0.68688	0	0	0.37208
MERGE.1903.1	4.34102	0.000486255	0.205979	up	1:-:7558536-7558826	MERGE.1903	1:-:7558536-7558826	-	-	-	-	-	-	4.14091	1.5006	2.6413	0	0.46988	0
MERGE.240833.1	4.34088	0.00189908	0.363099	up	3:-:128601574-128602072	MERGE.240833	3:-:128601574-128604183	-	-	-	-	-	-	4.04832	0.3758	0.7717	0	0	0
MERGE.201352.1	4.34001	0.000848103	0.260673	up	2:+:241179915-241180257	MERGE.201352	2:+:241179915-241180257	-	-	-	-	-	-	3.51313	0.90936	0.74696	0	0.19932	0
MERGE.54809.1	4.33894	0.00173967	0.351901	up	11:-:15929290-15929591	MERGE.54809	11:-:15929290-15929591	-	-	-	-	-	-	4.7574	0.41313	3.18137	0	0.45277	0
NONHSAT162959.1	4.33787	0.00667027	0.466114	up	12:+:124911648-124912896	MERGE.87413	12:+:124910555-124914693	12:+:124911648-124912896	NONHSAG065148.2	-	-	-	lncRNA	1.9746	0.97758	2.5721	0.96818	0	0
MERGE.320368.1	4.33702	0.000432362	0.195111	up	7:-:102306278-102306563	MERGE.320368	7:-:102306278-102306563	-	-	-	-	-	-	3.241	2.18119	2.23956	0	0.23905	0
MERGE.115888.1	4.33586	0.00220324	0.385348	up	15:-:22772625-22772986	MERGE.115888	15:-:22772625-22772986	-	-	-	-	-	-	5.12114	3.44652	2.65407	0	0.18886	0.76678
MERGE.305070.1	4.33496	0.00187937	0.361217	up	6:+:148813717-148814069	MERGE.305070	6:+:148813717-148814069	-	-	-	-	-	-	3.80749	1.06032	0.3629	0	0.19368	0
MERGE.14704.1	4.33494	0.00603637	0.463634	up	1:-:96753293-96753619	MERGE.14704	1:-:96753293-96753619	-	-	-	-	-	-	6.80313	2.09848	0.58763	0	0	0.42443
MERGE.371109.1	4.33493	0.00394368	0.453856	up	X:+:94606491-94606918	MERGE.371109	X:+:94606491-94606918	-	-	-	-	-	-	5.08943	0.87451	1.19722	0	0.63895	0
MERGE.284966.1	4.33451	0.000752673	0.25069	up	5:-:156367328-156367582	MERGE.284966	5:-:156367328-156367582	-	-	-	-	-	-	3.9985	0.73391	3.76773	0	0	0
MERGE.302072.1	4.33434	0.000470451	0.202461	up	6:+:111752995-111753257	MERGE.302072	6:+:111752995-111753257	-	-	-	-	-	-	4.58176	2.13475	2.19188	0	0.51991	0
NONHSAT223520.1	4.33422	0.0225808	0.502502	up	X:-:115712227-115883117	MERGE.372788	X:-:115709903-115883117	X:-:115712227-115883117	NONHSAG103863.1	-	-	-	lncRNA	1.55435	0.68888	0.52394	0	1.34219	0
MERGE.360065.1	4.3339	0.00928537	0.477699	up	9:-:127056109-127056350	MERGE.360065	9:-:127056109-127056350	-	-	-	-	-	-	7.27752	0	2.1174	0	0	0
MERGE.307381.1	4.33374	0.0134089	0.484759	up	7:+:420127-420500	MERGE.307381	7:+:420127-420500	-	-	-	-	-	-	9.17012	1.50117	0.68504	0	0.3656	0.37109
MERGE.74451.1	4.33295	0.002623	0.405958	up	12:-:23626672-23626983	MERGE.74451	12:-:23626672-23626983	-	-	-	-	-	-	4.45637	0.19994	1.02647	0	0	0
MERGE.357745.1	4.33224	0.00297938	0.425478	up	9:+:104641940-104642308	MERGE.357745	9:+:104641940-104642308	-	-	-	-	-	-	6.27999	1.35246	2.43014	0.33486	0.37056	0
MERGE.155398.1	4.33211	0.000629405	0.231188	up	18:-:44843914-44844200	MERGE.155398	18:-:44843914-44844200	-	-	-	-	-	-	3.22971	3.91246	3.57081	0	0.47643	0
MERGE.351245.1	4.33109	0.00347619	0.44421	up	9:-:16984235-16984503	MERGE.351245	9:-:16984235-16984503	-	-	-	-	-	-	6.37477	0.2319	1.66677	0	0.50831	0
MERGE.260917.1	4.33105	0.00686102	0.467597	up	4:-:106353490-106353933	MERGE.260917	4:-:106353490-106353933	-	-	-	-	-	-	5.63671	0.7025	0.57704	0	0.15398	0.31258
MERGE.9784.1	4.32938	0.00866319	0.476685	up	1:+:54279096-54279301	MERGE.9784	1:+:54279096-54279301	-	-	-	-	-	-	11.0241	0.30283	3.1093	0	0.99565	0
MERGE.73737.1	4.32826	0.00111283	0.294423	up	12:-:14554985-14555271	MERGE.73737	12:-:14554985-14555271	-	-	-	-	-	-	4.19862	4.56454	3.34764	0.43054	0	0
MERGE.114115.1	4.32818	0.0162863	0.491373	up	14:+:104711762-104712300	MERGE.114115	14:+:104711762-104712300	-	-	-	-	-	-	4.98717	0.46295	0	0	0.25368	0
MERGE.268688.1	4.32749	0.00136801	0.321126	up	5:+:5138654-5139090	MERGE.268688	5:+:5138654-5139090	-	-	-	-	-	-	3.39378	2.71226	1.75885	0	0.62579	0
MERGE.354994.1	4.3269	0.00392018	0.453856	up	9:-:77781655-77782117	MERGE.354994	9:-:77781655-77782117	-	-	-	-	-	-	4.6046	0.67367	1.3834	0	0.59065	0
MERGE.51341.1	4.32663	0.00686417	0.467597	up	10:-:130757585-130758102	MERGE.51341	10:-:130757585-130758102	-	-	-	-	-	-	4.65252	1.92686	0.86556	0.71562	0	0
MERGE.270892.1	4.3265	0.00454244	0.463425	up	5:-:24132391-24132733	MERGE.270892	5:-:24132391-24132733	-	-	-	-	-	-	3.24289	8.18423	4.48174	0.72049	0	0
MERGE.92802.1	4.32649	0.00136485	0.321021	up	13:-:44986722-44986971	MERGE.92802	13:-:44986722-44986971	-	-	-	-	-	-	5.56156	5.48962	3.33068	0	1.09388	0
MERGE.322135.1	4.32584	0.00152554	0.336447	up	7:+:114685959-114686242	MERGE.322135	7:+:114685959-114686242	-	-	-	-	-	-	4.07978	3.73413	0.45107	0	0.24073	0
MERGE.363977.1	4.32581	0.00577936	0.463634	up	X:-:11917964-11918363	MERGE.363977	X:-:11917964-11918363	-	-	-	-	-	-	5.90915	4.36674	2.08167	0	0.17092	1.56136
MERGE.130532.1	4.32562	0.00847681	0.47638	up	16:-:29036527-29037317	MERGE.130532	16:-:29036527-29037317	-	-	-	-	-	-	4.71666	2.28708	1.78146	0	0.43216	0.26319
MERGE.18694.1	4.32446	0.000481216	0.204776	up	1:+:148148027-148148289	MERGE.18694	1:+:148148027-148148289	-	-	-	-	-	-	3.52443	1.66036	2.43542	0	0	0
MERGE.95042.1	4.32443	0.000458053	0.201004	up	13:-:76389211-76389459	MERGE.95042	13:-:76389211-76389459	-	-	-	-	-	-	3.72259	2.00424	3.08682	0	0.27457	0
MERGE.244942.1	4.32343	0.00668349	0.466398	up	3:-:160453252-160453572	MERGE.244942	3:-:160453252-160453572	-	-	-	-	-	-	6.93029	5.44142	1.19722	0	0	1.0809
MERGE.293010.1	4.32315	0.00234226	0.393873	up	6:-:25554949-25555373	MERGE.293010	6:-:25554949-25555373	-	-	-	-	-	-	4.03485	2.3485	3.01419	0	0.96519	0
MERGE.37357.1	4.32291	0.00374718	0.449738	up	10:-:24691621-24692223	MERGE.37357	10:-:24691621-24692223	-	-	-	-	-	-	3.2281	2.58632	2.86798	0	0.11338	1.03573
MERGE.135901.1	4.32249	0.00874688	0.477367	up	16:+:88380554-88381395	MERGE.135901	16:+:88380554-88381395	-	-	-	-	-	-	3.86219	0	1.50356	0	0	0
MERGE.95359.1	4.32208	0.00342434	0.443196	up	13:+:79858981-79859539	MERGE.95359	13:+:79858981-79859539	-	-	-	-	-	-	3.64801	0.89277	0.91666	0.33157	0	0
MERGE.73924.1	4.32187	0.00267	0.407277	up	12:+:16754935-16755156	MERGE.73924	12:+:16754935-16755156	-	-	-	-	-	-	7.51562	0.562	1.4426	0	0.61593	0
MERGE.110069.1	4.32159	0.000782029	0.253747	up	14:+:85835752-85836095	MERGE.110069	14:+:85835752-85836095	-	-	-	-	-	-	4.04183	1.63209	1.67577	0	0	0.20173
MERGE.171934.1	4.32105	0.00795976	0.47467	up	2:-:11635844-11636243	MERGE.171934	2:-:11635844-11636243	-	-	-	-	-	-	6.43055	1.7155	3.3627	0	2.05103	0
MERGE.36777.1	4.32	0.00123608	0.307451	up	10:-:18099021-18099426	MERGE.36777	10:-:18099021-18099426	-	-	-	-	-	-	3.76706	4.60951	1.2621	0	0.33679	0.17092
NONHSAT185791.1	4.31968	0.00153681	0.337483	up	2:-:168012202-168063696	MERGE.192011	2:-:167954020-168248141	2:-:168012202-168063696	NONHSAG110360.1	-	-	-	lncRNA	0.46285	0.99678	2.47336	0	0	0
MERGE.127029.1	4.31968	0.00204972	0.374807	up	16:+:465931-466238	MERGE.127029	16:+:465931-466238	-	-	-	-	-	-	4.51425	0.40508	0.83184	0	0.22197	0
MERGE.349822.1	4.31915	0.00281434	0.41486	up	9:-:1241705-1242097	MERGE.349822	9:-:1241705-1242097	-	-	-	-	-	-	3.65581	0.4762	0.32596	0	0	0
MERGE.122028.1	4.31862	0.000690581	0.240424	up	15:+:64352516-64352790	MERGE.122028	15:+:64352516-64352790	-	-	-	-	-	-	3.87624	2.04159	0.93166	0	0	0
MERGE.333388.1	4.31752	0.00154985	0.338158	up	8:-:58052006-58052300	MERGE.333388	8:-:58052006-58052300	-	-	-	-	-	-	4.08476	2.53757	0.43425	0	0.23175	0
MERGE.1337.1	4.31694	0.00229167	0.389396	up	1:-:6486307-6486604	MERGE.1337	1:-:6486307-6486604	-	-	-	-	-	-	4.97678	2.72136	0.42988	0	0.45884	0
MERGE.77116.1	4.31694	0.00229167	0.389396	up	12:-:47008001-47008343	MERGE.77116	12:-:47008001-47008343	-	-	-	-	-	-	4.32385	2.36433	0.37348	0	0.39865	0
MERGE.135546.1	4.31683	0.00809401	0.475337	up	16:+:85253676-85253994	MERGE.135546	16:+:85253676-85253994	-	-	-	-	-	-	4.79444	2.54221	0	0	0	0
MERGE.113956.1	4.31567	0.00754641	0.471581	up	14:+:104118719-104119096	MERGE.113956	14:+:104118719-104119096	-	-	-	-	-	-	6.6822	3.30063	2.03338	0	2.1704	0
MERGE.312559.1	4.31309	0.00158164	0.340173	up	7:-:43814953-43815263	MERGE.312559	7:-:43814953-43815263	-	-	-	-	-	-	5.0668	3.00878	1.23572	0	0.6595	0
NONHSAT244990.1	4.31291	0.0456012	0.549862	up	22:+:50583124-50597027	MERGE.224002	22:+:50583026-50600331	22:+:50583124-50597027	NONHSAG034261.3	-	-	-	lncRNA	0.2465	1.52494	0.95648	0.00632	0	0.97948
MERGE.366215.1	4.31212	0.00266692	0.407277	up	X:-:38684165-38684513	MERGE.366215	X:-:38684165-38684513	-	-	-	-	-	-	5.3119	1.07247	1.2847	0.35405	0	0
MERGE.278086.1	4.31141	0.00269273	0.408253	up	5:+:94039403-94039751	MERGE.278086	5:+:94039403-94039751	-	-	-	-	-	-	4.78071	4.64737	1.2847	0	0	0.59651
MERGE.120575.1	4.31139	0.00267948	0.407817	up	15:-:51232399-51232824	MERGE.120575	15:-:51232399-51232824	-	-	-	-	-	-	4.35176	0.87862	2.25533	0	0.64195	0
MERGE.174582.1	4.30912	0.000463369	0.201442	up	2:-:30754944-30755202	MERGE.174582	2:-:30754944-30755202	-	-	-	-	-	-	3.57886	2.40857	2.22573	0	0.26397	0
MERGE.94009.1	4.30872	0.00931502	0.477699	up	13:+:59698149-59698492	MERGE.94009	13:+:59698149-59698492	-	-	-	-	-	-	6.60165	0.36269	3.72392	0	0.79497	0
MERGE.132109.1	4.30632	0.00306192	0.429158	up	16:+:53917500-53917815	MERGE.132109	16:+:53917500-53917815	-	-	-	-	-	-	5.86662	0.78965	3.04042	0	0	0.4392
MERGE.267183.1	4.30604	0.00853401	0.476389	up	4:+:185188684-185188989	MERGE.267183	4:+:185188684-185188989	-	-	-	-	-	-	5.14959	0	2.93046	0	0.22342	0
MERGE.265384.1	4.30528	0.00123982	0.307546	up	4:-:162906284-162906616	MERGE.265384	4:-:162906284-162906616	-	-	-	-	-	-	4.4537	1.87333	2.30816	0.37106	0	0
MERGE.355546.1	4.30461	0.0040787	0.456137	up	9:-:84574914-84575348	MERGE.355546	9:-:84574914-84575348	-	-	-	-	-	-	4.6879	1.43407	0.58898	0	0	0.31905
MERGE.162341.1	4.3034	0.000666073	0.235645	up	19:-:18622705-18623045	MERGE.162341	19:-:18622705-18623045	-	-	-	-	-	-	3.80556	2.74408	1.87834	0	0.20049	0.2035
MERGE.330393.1	4.30218	0.00866924	0.476685	up	8:+:21689005-21689343	MERGE.330393	8:+:21689005-21689343	-	-	-	-	-	-	4.93973	0	2.20867	0	0	0
MERGE.144290.1	4.30138	0.000505225	0.209687	up	17:+:55604798-55605026	MERGE.144290	17:+:55604798-55605026	-	-	-	-	-	-	4.04771	2.17928	2.23761	0	0	0
MERGE.64918.1	4.30076	0.00235232	0.394429	up	11:-:86006293-86006637	MERGE.64918	11:-:86006293-86006637	-	-	-	-	-	-	4.29879	2.16981	0.37131	0	0.39633	0
MERGE.49729.1	4.29998	0.0134833	0.484898	up	10:+:116983166-116983446	MERGE.49729	10:+:116983166-116983446	-	-	-	-	-	-	7.9168	0	0.91176	0	0	0
MERGE.257146.1	4.29998	0.0134833	0.484898	up	4:+:65558753-65559090	MERGE.257146	4:+:65558753-65559090	-	-	-	-	-	-	6.58172	0	0.75801	0	0	0
MERGE.365788.1	4.29975	0.00104553	0.28544	up	X:+:32689280-32689542	MERGE.365788	X:+:32689280-32689542	-	-	-	-	-	-	3.87688	4.0323	0.73063	0	0	0
MERGE.88322.1	4.29835	0.00191457	0.363797	up	12:+:130370156-130370587	MERGE.88322	12:+:130370156-130370587	-	-	-	-	-	-	3.54034	0.86642	0.4448	0	0.31652	0
NONHSAT240996.1	4.2972	0.0214237	0.499513	up	2:+:127024913-127026662	MERGE.187105	2:+:127024811-127033793	2:+:127024913-127026662	NONHSAG029181.3	-	-	-	lncRNA	1.80088	0.07129	0.54901	0	0.2344	0
MERGE.66672.1	4.29686	0.00458083	0.463425	up	11:-:97983490-97983748	MERGE.66672	11:-:97983490-97983748	-	-	-	-	-	-	9.1261	2.40857	0.98921	0	0.52794	0.26793
MERGE.363879.1	4.29625	0.00198895	0.370883	up	X:+:10458533-10458861	MERGE.363879	X:+:10458533-10458861	-	-	-	-	-	-	5.07133	0.94805	0.97343	0	0	0.21092
MERGE.261445.1	4.29618	0.000620819	0.230109	up	4:+:111946824-111947052	MERGE.261445	4:+:111946824-111947052	-	-	-	-	-	-	4.45248	2.17928	1.3985	0	0	0
MERGE.215028.1	4.29473	0.000497403	0.208805	up	21:-:23951241-23951454	MERGE.215028	21:-:23951241-23951454	-	-	-	-	-	-	5.41429	2.62354	2.99306	0	0.63895	0
MERGE.178421.1	4.29462	0.00995717	0.477699	up	2:+:60769093-60769537	MERGE.178421	2:+:60769093-60769537	-	-	-	-	-	-	6.24894	2.24295	2.30297	2.08254	0.15364	0
MERGE.46950.1	4.29401	0.00389574	0.453856	up	10:+:92460705-92460997	MERGE.46950	10:+:92460705-92460997	-	-	-	-	-	-	7.59257	2.98071	0.87442	0	0.46667	0.23684
MERGE.148482.1	4.29397	0.00816491	0.47572	up	17:-:73642558-73642783	MERGE.148482	17:-:73642558-73642783	-	-	-	-	-	-	6.56231	3.86437	0	0	0	0
MERGE.80818.1	4.29238	0.00201625	0.372259	up	12:+:72294855-72295108	MERGE.80818	12:+:72294855-72295108	-	-	-	-	-	-	4.74411	0.2456	2.52171	0	0	0
MERGE.284958.1	4.2923	0.0223351	0.501976	up	5:-:156157560-156158015	MERGE.284958	5:-:156157560-156158015	-	-	-	-	-	-	5.48838	2.18884	0	0.27097	0	0
MERGE.170399.1	4.2909	0.00065775	0.234836	up	2:+:6266102-6266352	MERGE.170399	2:+:6266102-6266352	-	-	-	-	-	-	4.06223	0.99414	2.29667	0	0	0
NONHSAT251961.1	4.29039	0.0383711	0.533537	up	6:-:13569918-13575309	MERGE.291414	6:-:13569918-13575309	6:-:13569918-13575309	NONHSAG043047.3	-	-	-	lncRNA	0.34382	0.89084	1.47299	0	0	1.2355
NONHSAT033447.2	4.29012	0.0306889	0.51774	up	13:+:42923211-42926943	MERGE.92590	13:+:42920335-42952212	13:+:42923211-42926943	NONHSAG056023.2	-	-	-	lncRNA	0.8939	1.28674	0.30885	0	0	1.37561
MERGE.127207.1	4.28883	0.00712557	0.469484	up	16:+:1897512-1897859	MERGE.127207	16:+:1897512-1897859	-	-	-	-	-	-	6.79213	1.07555	0.73622	0	0.78584	0
MERGE.222802.1	4.28874	0.00131036	0.315437	up	22:-:42332375-42332591	MERGE.222802	22:-:42332375-42332591	-	-	-	-	-	-	5.55301	0.86242	1.18067	0	0	0
MERGE.175021.1	4.28817	0.00160668	0.343197	up	2:-:35714831-35715083	MERGE.175021	2:-:35714831-35715083	-	-	-	-	-	-	4.57967	2.46569	0.50634	0	0	0
MERGE.317394.1	4.28813	0.00181347	0.357662	up	7:-:82635532-82635779	MERGE.317394	7:-:82635532-82635779	-	-	-	-	-	-	6.35393	1.2577	4.13235	0	0.82703	0
MERGE.161835.1	4.28755	0.00804685	0.475128	up	19:+:13978096-13978370	MERGE.161835	19:+:13978096-13978370	-	-	-	-	-	-	5.22449	3.6295	0	0	0	0
MERGE.302210.1	4.28734	0.00490314	0.463425	up	6:-:113418638-113419196	MERGE.302210	6:-:113418638-113419196	-	-	-	-	-	-	4.4771	1.78553	0.68749	0	0.24461	0.24828
MERGE.24188.1	4.28733	0.000564784	0.219095	up	1:+:186377134-186377434	MERGE.24188	1:+:186377134-186377434	-	-	-	-	-	-	3.23346	1.65799	1.27677	0	0	0
MERGE.329771.1	4.2872	0.0125421	0.482896	up	8:-:15229716-15230091	MERGE.329771	8:-:15229716-15230091	-	-	-	-	-	-	5.54676	0.66364	0	0	0	0
MERGE.314571.1	4.28636	0.00247034	0.399834	up	7:-:62716668-62716917	MERGE.314571	7:-:62716668-62716917	-	-	-	-	-	-	5.56156	0.99811	0.51241	0	0.27347	0
MERGE.58749.1	4.28636	0.00247034	0.399834	up	11:-:38353888-38354213	MERGE.58749	11:-:38353888-38354213	-	-	-	-	-	-	4.265	0.76542	0.39295	0	0.20972	0
NONHSAT158819.1	4.28634	0.014513	0.487188	up	11:+:9586463-9589763	MERGE.54161	11:+:9573681-9593457	11:+:9586463-9589763	NONHSAG007624.2	-	-	-	lncRNA	1.16009	2.00486	1.97934	1.94739	0	0
MERGE.251924.1	4.2861	0.000615378	0.229418	up	4:-:9890777-9891025	MERGE.251924	4:-:9890777-9891025	-	-	-	-	-	-	3.35033	1.50318	3.85852	0	0	0
MERGE.132169.1	4.28504	0.00146474	0.33028	up	16:+:54612430-54612752	MERGE.132169	16:+:54612430-54612752	-	-	-	-	-	-	4.87856	1.54506	1.98302	0	0.63499	0
MERGE.356837.1	4.28383	0.000700419	0.241467	up	9:-:95437062-95437319	MERGE.356837	9:-:95437062-95437319	-	-	-	-	-	-	4.04183	1.45074	1.24131	0	0	0
MERGE.157742.1	4.28288	0.00636702	0.463797	up	18:-:65017438-65017808	MERGE.157742	18:-:65017438-65017808	-	-	-	-	-	-	6.49598	1.8496	1.72646	0	1.28996	0
MERGE.54164.1	4.28196	0.0072675	0.471001	up	11:-:9598900-9599214	MERGE.54164	11:-:9598900-9599214	-	-	-	-	-	-	7.35655	1.38627	0.81335	0.5884	0	0
MERGE.365120.1	4.28157	0.00419971	0.45877	up	X:+:25004437-25004810	MERGE.365120	X:+:25004437-25004810	-	-	-	-	-	-	5.20466	1.16758	3.93899	0	0	0.74218
MERGE.302289.1	4.27987	0.00511252	0.463425	up	6:+:113745319-113745833	MERGE.302289	6:+:113745319-113745833	-	-	-	-	-	-	4.85961	1.69582	4.10427	0	0.26551	0.80847
MERGE.166843.1	4.27952	0.0122561	0.482742	up	19:-:43925736-43926068	MERGE.166843	19:-:43925736-43926068	-	-	-	-	-	-	7.51562	4.12133	0.76939	1.11319	0	0
MERGE.219318.1	4.27945	0.0351817	0.5266	up	22:+:16700323-16700933	MERGE.219318	22:+:16700323-16700933	-	-	-	-	-	-	6.06825	2.65455	0.41932	1.82009	0	0
MERGE.361030.1	4.27939	0.0012376	0.307451	up	9:-:133944844-133945070	MERGE.361030	9:-:133944844-133945070	-	-	-	-	-	-	5.10422	1.64886	0.8465	0	0	0
MERGE.2347.1	4.27929	0.00203844	0.373993	up	1:-:10646689-10647032	MERGE.2347	1:-:10646689-10647032	-	-	-	-	-	-	3.77237	0.36269	0.74478	0	0	0
MERGE.189125.1	4.2784	0.010607	0.47985	up	2:-:141788754-141789058	MERGE.189125	2:-:141788754-141789058	-	-	-	-	-	-	6.38211	3.68156	0.21	0	0	0.22752
MERGE.317769.1	4.27825	0.00189401	0.362605	up	7:+:85519964-85520310	MERGE.317769	7:+:85519964-85520310	-	-	-	-	-	-	4.80826	1.07865	1.84586	0	0.59108	0
MERGE.309594.1	4.27704	0.00718384	0.469952	up	7:-:18480004-18480668	MERGE.309594	7:-:18480004-18480668	-	-	-	-	-	-	3.62407	1.59473	1.83004	0	0	1.25222
MERGE.350433.1	4.27703	0.00189067	0.362211	up	9:+:2897652-2898019	MERGE.350433	9:+:2897652-2898019	-	-	-	-	-	-	4.59685	1.35613	1.74053	0	0	0.37714
MERGE.59896.1	4.27675	0.000877979	0.26489	up	11:-:50767869-50768150	MERGE.59896	11:-:50767869-50768150	-	-	-	-	-	-	4.60176	0.88485	2.27133	0	0.48488	0
MERGE.33178.1	4.27579	0.000916153	0.269524	up	1:-:238900532-238900847	MERGE.33178	1:-:238900532-238900847	-	-	-	-	-	-	3.51997	0.98706	0.81078	0	0	0
MERGE.348907.1	4.27412	0.0023799	0.394702	up	8:-:142146554-142147004	MERGE.348907	8:-:142146554-142147004	-	-	-	-	-	-	3.23705	3.45798	1.84627	0.54796	0	0
MERGE.94390.1	4.27407	0.0102144	0.478914	up	13:+:66065257-66065977	MERGE.94390	13:+:66065257-66065977	-	-	-	-	-	-	4.49964	2.33608	1.59907	0	0.18965	1.15496
MERGE.292431.1	4.27266	0.000511008	0.210216	up	6:-:21492685-21492974	MERGE.292431	6:-:21492685-21492974	-	-	-	-	-	-	3.1963	1.72088	2.20867	0	0.23575	0
MERGE.361091.1	4.2725	0.0121661	0.482377	up	9:-:134330611-134330833	MERGE.361091	9:-:134330611-134330833	-	-	-	-	-	-	8.93673	0	1.43613	0	0	0
MERGE.49264.1	4.2721	0.00457565	0.463425	up	10:+:112022408-112022852	MERGE.49264	10:+:112022408-112022852	-	-	-	-	-	-	3.54107	0.14018	0.43181	0	0	0
MERGE.373172.1	4.2717	0.0158855	0.490762	up	X:-:120695931-120696486	MERGE.373172	X:-:120695931-120696486	-	-	-	-	-	-	5.50154	0.78538	0.4608	0	0.73778	0
MERGE.46330.1	4.271	0.00834701	0.47572	up	10:+:84173143-84173461	MERGE.46330	10:+:84173143-84173461	-	-	-	-	-	-	4.50387	0	3.21261	0	0	0
MERGE.281372.1	4.27097	0.00400778	0.454207	up	5:+:124563765-124564097	MERGE.281372	5:+:124563765-124564097	-	-	-	-	-	-	5.84548	0.93667	0.96173	0.37106	0	0
MERGE.249434.1	4.27055	0.00518023	0.463425	up	3:-:193047230-193047713	MERGE.249434	3:-:193047230-193047713	-	-	-	-	-	-	3.63876	3.86665	3.57312	0	1.97758	0
MERGE.225727.1	4.27007	0.00906264	0.477367	up	3:-:13047085-13047425	MERGE.225727	3:-:13047085-13047425	-	-	-	-	-	-	4.62104	1.82938	0	0	0	0
MERGE.266855.1	4.26997	0.0110611	0.480945	up	4:-:182354386-182354962	MERGE.266855	4:-:182354386-182354962	-	-	-	-	-	-	3.21291	0	0.66605	0	0	0
MERGE.222788.1	4.26969	0.00934948	0.477699	up	22:+:42165826-42166099	MERGE.222788	22:+:42165826-42166099	-	-	-	-	-	-	5.92015	2.04904	0	0	0	0
MERGE.109959.1	4.26891	0.00182155	0.358029	up	14:+:84595842-84596186	MERGE.109959	14:+:84595842-84596186	-	-	-	-	-	-	3.76144	0.36163	0.92828	0	0.19817	0
MERGE.134539.1	4.26793	0.00483768	0.463425	up	16:-:73192441-73193003	MERGE.134539	16:-:73192441-73193003	-	-	-	-	-	-	3.45745	1.77285	3.07174	0	1.33578	0
MERGE.252770.1	4.26791	0.0269058	0.511468	up	4:-:18970077-18970583	MERGE.252770	4:-:18970077-18970583	-	-	-	-	-	-	6.07895	0.61521	0	0	0.40454	0
MERGE.277403.1	4.26756	0.00569545	0.463634	up	5:-:89748483-89749074	MERGE.277403	5:-:89748483-89749074	-	-	-	-	-	-	4.22753	3.05587	0.97376	0	0.23097	0.46888
MERGE.124520.1	4.26687	0.00116635	0.299759	up	15:+:81986871-81987145	MERGE.124520	15:+:81986871-81987145	-	-	-	-	-	-	5.05596	2.04159	3.49372	0	0.74583	0
MERGE.60211.1	4.26678	0.00142664	0.326787	up	11:-:56800074-56800532	MERGE.60211	11:-:56800074-56800532	-	-	-	-	-	-	3.33209	1.35908	0.69773	0.1346	0.14895	0
MERGE.170221.1	4.26672	0.000545485	0.215373	up	2:+:4741228-4741454	MERGE.170221	2:+:4741228-4741454	-	-	-	-	-	-	4.90005	3.57254	2.25732	0	0.60236	0
MERGE.334383.1	4.26669	0.0112583	0.481349	up	8:-:67075027-67075382	MERGE.334383	8:-:67075027-67075382	-	-	-	-	-	-	5.85838	5.08168	0.35984	0	0.76818	0
MERGE.138070.1	4.26642	0.00251028	0.400949	up	17:-:14632462-14632796	MERGE.138070	17:-:14632462-14632796	-	-	-	-	-	-	6.2948	1.3035	1.52959	0	0.40817	0.20715
MERGE.88886.1	4.26599	0.0227486	0.502536	up	12:+:131830892-131831585	MERGE.88886	12:+:131830892-131831585	-	-	-	-	-	-	3.9401	0.98876	0.09229	0	0.39405	0
MERGE.303868.1	4.26516	0.000686643	0.239835	up	6:-:134858599-134858854	MERGE.303868	6:-:134858599-134858854	-	-	-	-	-	-	3.98288	1.70576	1.25101	0	0	0
MERGE.371271.1	4.26413	0.000820032	0.258551	up	X:+:96669853-96670114	MERGE.371271	X:+:96669853-96670114	-	-	-	-	-	-	4.42236	4.52389	2.20024	0	0	0.26486
MERGE.241250.1	4.26383	0.00458353	0.463425	up	3:+:132526499-132526984	MERGE.241250	3:+:132526499-132526984	-	-	-	-	-	-	3.43306	2.95223	0.26359	0	0.14067	0.14279
MERGE.241959.1	4.26362	0.00249392	0.400169	up	3:-:139284430-139284841	MERGE.241959	3:-:139284430-139284841	-	-	-	-	-	-	4.04968	0.45424	1.08825	0	0	0.16843
MERGE.5818.1	4.26309	0.00144324	0.328464	up	1:-:30563049-30563366	MERGE.5818	1:-:30563049-30563366	-	-	-	-	-	-	4.66378	0.98085	1.40994	0.19428	0	0
MERGE.122342.1	4.26247	0.00959792	0.477699	up	15:-:65937691-65937937	MERGE.122342	15:-:65937691-65937937	-	-	-	-	-	-	6.75493	0	2.59318	0	0.27679	0
MERGE.269140.1	4.26133	0.00268939	0.408253	up	5:+:8642115-8642442	MERGE.269140	5:+:8642115-8642442	-	-	-	-	-	-	4.23899	0.95095	6.63948	0	0	0.42313
MERGE.134754.1	4.26124	0.00111347	0.294423	up	16:-:78793328-78793635	MERGE.134754	16:-:78793328-78793635	-	-	-	-	-	-	3.6114	1.41777	5.40694	0.20059	0	0
MERGE.335642.1	4.2611	0.000640284	0.232672	up	8:+:75459727-75459954	MERGE.335642	8:+:75459727-75459954	-	-	-	-	-	-	3.86219	4.37768	1.68557	0	0.29986	0
MERGE.261854.1	4.26022	0.000827851	0.258738	up	4:-:118070453-118070779	MERGE.261854	4:-:118070453-118070779	-	-	-	-	-	-	3.40156	1.33539	0.7835	0	0.20908	0
MERGE.79908.1	4.2601	0.00100919	0.280899	up	12:-:65473855-65474073	MERGE.79908	12:-:65473855-65474073	-	-	-	-	-	-	5.07905	0.85455	1.75484	0	0	0
MERGE.266807.1	4.25963	0.000776242	0.253747	up	4:+:182966594-182966910	MERGE.266807	4:+:182966594-182966910	-	-	-	-	-	-	3.21646	1.7711	0.80822	0	0	0
MERGE.50870.1	4.25938	0.00144075	0.328278	up	10:+:127547793-127548138	MERGE.50870	10:+:127547793-127548138	-	-	-	-	-	-	4.28636	1.62265	2.7768	0	0	0.40112
MERGE.228752.1	4.25759	0.00449099	0.463425	up	3:-:37810953-37811254	MERGE.228752	3:-:37810953-37811254	-	-	-	-	-	-	5.98512	4.54438	0.84836	0	0.90553	0
NONHSAT162764.1	4.25735	0.0130652	0.483824	up	12:+:112151859-112153603	MERGE.86026	12:+:112125501-112153609	12:+:112151859-112153603	NONHSAG065032.1	-	-	-	lncRNA	2.15828	0.30579	1.15125	0.55523	0	0
MERGE.350513.1	4.25671	0.00216609	0.381713	up	9:+:4515197-4515542	MERGE.350513	9:+:4515197-4515542	-	-	-	-	-	-	4.55426	1.08177	0.74048	0.17856	0	0
MERGE.140041.1	4.25598	0.000534814	0.21374	up	17:-:35052050-35052360	MERGE.140041	17:-:35052050-35052360	-	-	-	-	-	-	3.42754	2.40702	2.26549	0	0.43966	0
MERGE.350487.1	4.25538	0.00411074	0.45634	up	9:-:3852886-3853244	MERGE.350487	9:-:3852886-3853244	-	-	-	-	-	-	5.29303	1.21636	0.71367	0.34419	0	0
MERGE.274160.1	4.25471	0.00168572	0.348267	up	5:+:54882250-54882539	MERGE.274160	5:+:54882250-54882539	-	-	-	-	-	-	4.79444	3.87199	7.95122	0	0.4715	0.47858
MERGE.313113.1	4.25422	0.00598658	0.463634	up	7:-:47366292-47366709	MERGE.313113	7:-:47366292-47366709	-	-	-	-	-	-	4.43505	0.29848	2.7582	0.29561	0	0
MERGE.265194.1	4.25416	0.0035308	0.446229	up	4:-:159315914-159316272	MERGE.265194	4:-:159315914-159316272	-	-	-	-	-	-	4.77664	0.34753	1.60575	0	0	0.1933
NONHSAT180031.1	4.25408	0.00146663	0.330562	up	19:-:1065082-1065569	MERGE.159527	19:-:1065082-1065569	19:-:1065082-1065569	NONHSAG076293.1	-	-	-	lncRNA	2.99395	0.32239	1.15855	0	0	0
MERGE.300817.1	4.25398	0.00746917	0.471581	up	6:-:96762548-96763207	MERGE.300817	6:-:96762548-96763207	-	-	-	-	-	-	3.44086	1.98488	0.58229	0	0.72511	0
MERGE.329965.1	4.25392	0.0028045	0.414438	up	8:+:17632562-17633048	MERGE.329965	8:+:17632562-17633048	-	-	-	-	-	-	3.42601	0.51238	0.52609	0.12686	0	0
MERGE.172732.1	4.25387	0.000763578	0.251576	up	2:+:19445716-19445988	MERGE.172732	2:+:19445716-19445988	-	-	-	-	-	-	4.49882	1.14253	2.11159	0	0.50086	0
MERGE.129329.1	4.2538	0.00091403	0.269339	up	16:+:19748165-19748417	MERGE.129329	16:+:19748165-19748417	-	-	-	-	-	-	6.04517	3.94511	2.78485	0.2442	0.54046	0
NONHSAT099811.2	4.25313	0.00347247	0.44421	up	4:+:189979902-189980607	NONHSAG039602.2	4:+:189979902-189980607	4:+:189979902-189980607	NONHSAG039602.2	-	-	-	lncRNA	2.62585	1.50212	0.54435	0	0	0.29487
MERGE.373971.1	4.2531	0.00107182	0.289383	up	X:+:130782562-130783009	MERGE.373971	X:+:130782562-130783009	-	-	-	-	-	-	3.207	1.25321	1.0008	0.13791	0.15261	0
MERGE.352454.1	4.25296	0.00130645	0.315087	up	9:-:32986143-32986573	MERGE.352454	9:-:32986143-32986573	-	-	-	-	-	-	3.33349	1.1579	2.08056	0	0.47588	0
MERGE.73705.1	4.25286	0.00152781	0.336463	up	12:+:14993652-14993966	MERGE.73705	12:+:14993652-14993966	-	-	-	-	-	-	4.85533	1.18823	1.22003	0	0	0.2203
MERGE.214534.1	4.25259	0.00165219	0.346669	up	21:-:19578846-19579158	MERGE.214534	21:-:19578846-19579158	-	-	-	-	-	-	3.55371	2.39164	0.40927	0	0	0
MERGE.58451.1	4.25258	0.00103298	0.28474	up	11:-:35602949-35603272	MERGE.58451	11:-:35602949-35603272	-	-	-	-	-	-	4.00524	1.92537	0.79076	0	0.42202	0
MERGE.48566.1	4.25216	0.00121115	0.304941	up	10:+:103695390-103695694	MERGE.48566	10:+:103695390-103695694	-	-	-	-	-	-	4.4067	2.6589	2.52006	0.40513	0	0
MERGE.223360.1	4.25162	0.00370293	0.449109	up	22:-:47469890-47470344	MERGE.223360	22:-:47469890-47470344	-	-	-	-	-	-	3.97254	1.91945	3.23777	0	0	0.91508
MERGE.190422.1	4.25135	0.0022757	0.389003	up	2:+:153601852-153602102	MERGE.190422	2:+:153601852-153602102	-	-	-	-	-	-	4.80081	6.95895	4.84852	0	0	0.82941
MERGE.97300.1	4.25107	0.00481762	0.463425	up	13:+:107696832-107697167	MERGE.97300	13:+:107696832-107697167	-	-	-	-	-	-	6.34503	2.04227	2.66881	0	1.42433	0
MERGE.264053.1	4.25043	0.00266318	0.407277	up	4:-:145959678-145959991	MERGE.264053	4:-:145959678-145959991	-	-	-	-	-	-	5.01839	4.56938	1.22391	0	0.87093	0
MERGE.109826.1	4.2503	0.000878346	0.26489	up	14:-:82855465-82855675	MERGE.109826	14:-:82855465-82855675	-	-	-	-	-	-	6.15022	1.7739	1.82137	0	0.64804	0
MERGE.330353.1	4.24958	0.0113664	0.481583	up	8:+:21464850-21465176	MERGE.330353	8:+:21464850-21465176	-	-	-	-	-	-	8.50391	3.2431	1.17526	0	0.20908	1.27328
MERGE.16880.1	4.2492	0.00331766	0.439429	up	1:-:114854438-114854838	MERGE.16880	1:-:114854438-114854838	-	-	-	-	-	-	4.62307	0.9334	0.79865	0	0.51148	0
MERGE.204211.1	4.24868	0.0269942	0.511692	up	20:+:18924844-18925048	MERGE.204211	20:+:18924844-18925048	-	-	-	-	-	-	14.243	0	4.37425	0.30138	0.667	0
NONHSAT213976.1	4.24829	0.000806563	0.25715	up	7:-:130018293-130022514	MERGE.324014	7:-:130018286-130051451	7:-:130018293-130022514	NONHSAG097337.1	-	-	-	lncRNA	0.83802	1.17702	1.40994	0	0	0
MERGE.298252.1	4.24796	0.0016123	0.343695	up	6:-:61053214-61053523	MERGE.298252	6:-:61053214-61053523	-	-	-	-	-	-	3.88711	0.80493	0.61985	0	0	0
MERGE.375641.1	4.24782	0.000825771	0.258738	up	X:+:152107547-152107800	MERGE.375641	X:+:152107547-152107800	-	-	-	-	-	-	4.37918	0.98239	1.51303	0	0.26916	0
MERGE.307543.1	4.24767	0.00287267	0.418053	up	7:-:1431193-1431665	MERGE.307543	7:-:1431193-1431665	-	-	-	-	-	-	3.6254	2.50583	1.7604	0	0.86724	0
NONHSAT195935.1	4.24689	0.00311029	0.431457	up	3:-:81489707-81499223	MERGE.234772	3:-:81489699-81762161	3:-:81489707-81499223	NONHSAG085601.1	-	-	-	lncRNA	1.88897	1.14594	1.69137	0	0.54945	0
NONHSAT213414.1	4.24637	0.0194075	0.496137	up	7:-:40964668-40979940	MERGE.312122	7:-:40964667-40979940	7:-:40964668-40979940	NONHSAG047428.2	-	-	-	lncRNA	0.51133	1.73974	0.49074	0.7195	0	0
MERGE.254107.1	4.24634	0.000546397	0.215373	up	4:-:38889647-38889906	MERGE.254107	4:-:38889647-38889906	-	-	-	-	-	-	3.5651	1.91945	2.21717	0	0.26295	0
MERGE.55637.1	4.24606	0.00330627	0.438885	up	11:-:25746033-25746450	MERGE.55637	11:-:25746033-25746450	-	-	-	-	-	-	4.32418	1.04467	0.76617	0.29561	0	0
MERGE.329897.1	4.24583	0.0100967	0.478343	up	8:-:16425896-16426415	MERGE.329897	8:-:16425896-16426415	-	-	-	-	-	-	3.20859	0	0.98541	0	0	0
MERGE.131258.15	4.24565	0.0131751	0.484334	up	16:-:46386868-46406992	MERGE.131258	16:-:46382703-46444630	-	-	-	-	-	-	14.2504	5.40557	14.5022	1.12252	0	7.8559
MERGE.173762.1	4.24526	0.00119778	0.304178	up	2:+:25950094-25950360	MERGE.173762	2:+:25950094-25950360	-	-	-	-	-	-	4.77349	3.03733	3.5984	0.46279	0	0
MERGE.137335.1	4.24511	0.00263287	0.405958	up	17:-:7850029-7850373	MERGE.137335	17:-:7850029-7850373	-	-	-	-	-	-	4.83614	1.26572	2.9705	0.53723	0	0
MERGE.306431.1	4.2451	0.00222312	0.386192	up	6:-:164350699-164350961	MERGE.306431	6:-:164350699-164350961	-	-	-	-	-	-	6.34398	1.18597	2.43542	0	0.77986	0
MERGE.183754.1	4.24431	0.0155853	0.489874	up	2:-:102294743-102295024	MERGE.183754	2:-:102294743-102295024	-	-	-	-	-	-	10.0253	0.66364	3.63413	1.09543	0.24244	0
MERGE.261499.1	4.24273	0.00128615	0.312358	up	4:-:112698559-112698975	MERGE.261499	4:-:112698559-112698975	-	-	-	-	-	-	3.44541	1.34637	1.84321	0	0.49185	0
MERGE.166065.1	4.24257	0.0131135	0.484052	up	19:-:38440768-38440985	MERGE.166065	19:-:38440768-38440985	-	-	-	-	-	-	10.311	1.71694	0.29381	0.2834	0	0
MERGE.136242.1	4.242	0.00113347	0.297049	up	17:-:700337-700637	MERGE.136242	17:-:700337-700637	-	-	-	-	-	-	4.61923	2.07249	1.27677	0	0	0.23054
MERGE.96637.1	4.24146	0.00168844	0.348408	up	13:-:98981103-98981383	MERGE.96637	13:-:98981103-98981383	-	-	-	-	-	-	5.11294	1.776	5.47059	0	0.2433	0.49391
NONHSAT179856.1	4.24109	0.00121627	0.305631	up	19:+:47846248-47847894	MERGE.167410	19:+:47846014-47853597	19:+:47846248-47847894	NONHSAG076206.1	-	-	-	lncRNA	0.80345	2.73206	1.05194	0	0	0
MERGE.252496.1	4.24098	0.00154237	0.337776	up	4:-:16072951-16073194	MERGE.252496	4:-:16072951-16073194	-	-	-	-	-	-	4.93854	0.51133	1.83754	0	0.2802	0
MERGE.108409.1	4.24038	0.00265845	0.407277	up	14:-:75877462-75877898	MERGE.108409	14:-:75877462-75877898	-	-	-	-	-	-	3.71195	1.57026	2.63828	0.56551	0	0
MERGE.259948.1	4.23979	0.00141445	0.325377	up	4:-:86345670-86345932	MERGE.259948	4:-:86345670-86345932	-	-	-	-	-	-	4.40554	1.18597	0.73063	0	0	0
MERGE.221809.1	4.23841	0.00155865	0.33835	up	22:-:35215307-35215657	MERGE.221809	22:-:35215307-35215657	-	-	-	-	-	-	4.35734	1.77726	2.00731	0	0	0.39541
MERGE.316460.1	4.23758	0.00275331	0.412148	up	7:-:71494873-71495126	MERGE.316460	7:-:71494873-71495126	-	-	-	-	-	-	6.56877	0.7368	1.51303	0	0	0.2732
MERGE.60491.1	4.23726	0.0117555	0.481798	up	11:-:58264970-58265321	MERGE.60491	11:-:58264970-58265321	-	-	-	-	-	-	5.26662	0	2.72947	0	0.38845	0
MERGE.3503.1	4.23678	0.001121	0.295375	up	1:+:18184908-18185231	MERGE.3503	1:+:18184908-18185231	-	-	-	-	-	-	3.86219	5.39104	2.56997	0.19069	0.42202	0
MERGE.121700.1	4.23668	0.00267696	0.407817	up	15:-:61454530-61454839	MERGE.121700	15:-:61454530-61454839	-	-	-	-	-	-	4.93364	1.20739	5.16544	0	0.88216	0
MERGE.259506.1	4.23564	0.00344404	0.443866	up	4:+:87759880-87760121	MERGE.259506	4:+:87759880-87760121	-	-	-	-	-	-	5.74541	0.25778	1.0587	0	0	0
MERGE.78207.1	4.23417	0.00427568	0.460996	up	12:+:52797889-52798162	MERGE.78207	12:+:52797889-52798162	-	-	-	-	-	-	4.56697	3.87042	9.35058	1.12741	0	0
MERGE.229451.1	4.23343	0.00360723	0.447726	up	3:+:42520097-42520431	MERGE.229451	3:+:42520097-42520431	-	-	-	-	-	-	5.81058	1.86215	2.10318	0	1.02041	0
MERGE.266321.1	4.23202	0.00111774	0.29495	up	4:-:174788167-174788461	MERGE.266321	4:-:174788167-174788461	-	-	-	-	-	-	4.71318	1.48025	1.73699	0	0	0.23523
MERGE.268699.1	4.23186	0.0088272	0.477367	up	5:+:5192145-5192804	MERGE.268699	5:+:5192145-5192804	-	-	-	-	-	-	3.65153	1.32325	2.2321	0	1.6574	0
MERGE.305633.1	4.23183	0.00966592	0.477699	up	6:-:155444432-155444894	MERGE.305633	6:-:155444432-155444894	-	-	-	-	-	-	5.6056	0.26947	0.83004	0	0.29532	0.14988
MERGE.203129.1	4.2316	0.00321324	0.435174	up	20:+:10852374-10852678	MERGE.203129	20:+:10852374-10852678	-	-	-	-	-	-	6.0782	1.43172	1.26003	0	0	0.45504
MERGE.154307.1	4.23113	0.0106464	0.47985	up	18:+:31050686-31051148	MERGE.154307	18:+:31050686-31051148	-	-	-	-	-	-	6.006	1.48208	2.35178	0	0.14766	1.49879
MERGE.299278.1	4.23093	0.00828199	0.47572	up	6:-:76742702-76743015	MERGE.299278	6:-:76742702-76743015	-	-	-	-	-	-	4.13279	4.56938	0	0	0	0
MERGE.184329.1	4.23044	0.0114567	0.481798	up	2:-:106197678-106197878	MERGE.184329	2:-:106197678-106197878	-	-	-	-	-	-	8.99256	0	1.91198	0	0	0
MERGE.35866.1	4.23033	0.0026293	0.405958	up	10:+:6676386-6676689	MERGE.35866	10:+:6676386-6676689	-	-	-	-	-	-	5.64083	4.30928	1.68557	0	0.22489	0.68481
MERGE.161.1	4.22979	0.0079201	0.474335	up	1:-:852162-852570	MERGE.161	1:-:852162-852570	-	-	-	-	-	-	5.83578	2.89794	1.25284	1.20845	0.16716	0
MERGE.194918.1	4.2296	0.00862125	0.476685	up	2:-:193270557-193271034	MERGE.194918	2:-:193270557-193271034	-	-	-	-	-	-	4.84794	1.30506	2.81398	1.55101	0	0
MERGE.374676.1	4.22835	0.00190205	0.363179	up	X:+:139620734-139620986	MERGE.374676	X:+:139620734-139620986	-	-	-	-	-	-	5.67879	1.23285	5.06336	0	0.81068	0
MERGE.36116.1	4.22767	0.00165962	0.346699	up	10:-:9281077-9281359	MERGE.36116	10:-:9281077-9281359	-	-	-	-	-	-	6.38695	4.40862	2.71596	0	0.48316	0.49042
MERGE.280867.1	4.22742	0.00206291	0.375536	up	5:-:117928755-117929074	MERGE.280867	5:-:117928755-117929074	-	-	-	-	-	-	3.76564	1.16966	0.40032	0	0	0
MERGE.324780.1	4.22734	0.0109819	0.480279	up	7:-:135078484-135079079	MERGE.324780	7:-:135078484-135079079	-	-	-	-	-	-	4.19916	0.73267	2.57925	0	0	1.04789
MERGE.11983.1	4.22685	0.000781352	0.253747	up	1:+:72247957-72248299	MERGE.11983	1:+:72247957-72248299	-	-	-	-	-	-	3.24289	0.90936	3.3613	0	0.39865	0
MERGE.8851.1	4.22648	0.0102123	0.478898	up	1:-:47908883-47909261	MERGE.8851	1:-:47908883-47909261	-	-	-	-	-	-	6.72572	2.13975	1.52101	1.63013	0	0
MERGE.36139.1	4.22521	0.000739523	0.248138	up	10:-:9787093-9787304	MERGE.36139	10:-:9787093-9787304	-	-	-	-	-	-	5.68398	2.64829	1.81278	0	0.64498	0
MERGE.356750.1	4.22345	0.00263765	0.406572	up	9:+:94494854-94495430	MERGE.356750	9:+:94494854-94495430	-	-	-	-	-	-	3.05227	1.83794	1.66512	0	0.11849	0.48107
MERGE.281044.1	4.2234	0.000969816	0.275226	up	5:-:120224001-120224328	MERGE.281044	5:-:120224001-120224328	-	-	-	-	-	-	3.95639	2.28227	1.36695	0	0	0.21157
MERGE.298660.1	4.22297	0.00222287	0.386192	up	6:+:68269381-68269676	MERGE.298660	6:+:68269381-68269676	-	-	-	-	-	-	5.01041	1.05375	0.64917	0	0.46194	0
MERGE.46656.1	4.22248	0.00185783	0.35869	up	10:-:89465534-89465801	MERGE.46656	10:-:89465534-89465801	-	-	-	-	-	-	4.49628	0.46554	1.19499	0	0	0
MERGE.321453.1	4.22153	0.014857	0.487672	up	7:-:109080422-109081008	MERGE.321453	7:-:109080422-109081008	-	-	-	-	-	-	5.05309	1.27527	1.74587	0	0	1.77327
MERGE.214344.1	4.22095	0.00376427	0.449738	up	21:-:19064395-19064779	MERGE.214344	21:-:19064395-19064779	-	-	-	-	-	-	5.53748	5.50906	3.16098	0	0.35516	1.08146
MERGE.325570.1	4.22066	0.00090605	0.268755	up	7:-:140289120-140289351	MERGE.325570	7:-:140289120-140289351	-	-	-	-	-	-	5.19398	1.07555	3.58909	0	0.58938	0
MERGE.34977.1	4.22064	0.000952837	0.273839	up	10:+:1625648-1625872	MERGE.34977	10:+:1625648-1625872	-	-	-	-	-	-	5.56156	1.10901	2.84673	0	0.60771	0
MERGE.311191.1	4.22049	0.0257345	0.508341	up	7:-:30865260-30865687	MERGE.311191	7:-:30865260-30865687	-	-	-	-	-	-	7.58	0.72876	0.29931	0	0.95843	0
MERGE.47874.1	4.21971	0.0114519	0.481798	up	10:-:99401444-99401729	MERGE.47874	10:-:99401444-99401729	-	-	-	-	-	-	5.8338	0	5.37495	0	0.4781	0
MERGE.315824.1	4.21965	0.0169918	0.492439	up	7:-:70790788-70791275	MERGE.315824	7:-:70790788-70791275	-	-	-	-	-	-	6.31563	0.89482	0.78752	0	1.12078	0
MERGE.191463.1	4.21877	0.00528675	0.463634	up	2:-:163189064-163189450	MERGE.191463	2:-:163189064-163189450	-	-	-	-	-	-	5.26935	3.22388	1.65508	0	1.41329	0
MERGE.221992.1	4.21817	0.000610624	0.228562	up	22:-:36673361-36673651	MERGE.221992	22:-:36673361-36673651	-	-	-	-	-	-	3.82237	2.35808	1.76087	0	0.46988	0
MERGE.76919.1	4.21816	0.00582382	0.463634	up	12:+:44702962-44703349	MERGE.76919	12:+:44702962-44703349	-	-	-	-	-	-	5.61411	0.80389	1.32065	0	0	0.53655
MERGE.356229.1	4.21762	0.00139603	0.324476	up	9:+:90349546-90349807	MERGE.356229	9:+:90349546-90349807	-	-	-	-	-	-	4.24546	0.4762	2.93366	0	0.26095	0
MERGE.47997.1	4.21728	0.00230402	0.39034	up	10:-:99745754-99746079	MERGE.47997	10:-:99745754-99746079	-	-	-	-	-	-	3.98066	5.74067	1.76829	0	0.83887	0
MERGE.48965.1	4.21715	0.00661864	0.465734	up	10:+:108727003-108727539	MERGE.48965	10:+:108727003-108727539	-	-	-	-	-	-	4.22899	1.04551	1.78915	0	0	0.77535
MERGE.63553.1	4.21589	0.00249784	0.40029	up	11:-:72855926-72856293	MERGE.63553	11:-:72855926-72856293	-	-	-	-	-	-	3.90417	1.69516	5.39564	0	0.18578	0.56571
MERGE.368763.1	4.2157	0.0011653	0.299639	up	X:-:68152807-68153170	MERGE.368763	X:-:68152807-68153170	-	-	-	-	-	-	3.0558	0.68552	0.70386	0	0	0
MERGE.127969.1	4.2157	0.0011653	0.299639	up	16:-:6007907-6008201	MERGE.127969	16:-:6007907-6008201	-	-	-	-	-	-	3.77055	0.84586	0.86849	0	0	0
MERGE.90954.1	4.21475	0.00930537	0.477699	up	13:+:27520107-27520615	MERGE.90954	13:+:27520107-27520615	-	-	-	-	-	-	2.91372	0	1.51005	0	0	0
MERGE.167568.1	4.21467	0.00199329	0.371018	up	19:-:48602929-48603262	MERGE.167568	19:-:48602929-48603262	-	-	-	-	-	-	4.71789	1.12063	0.95885	0.18498	0.20469	0
MERGE.9581.1	4.21467	0.00176345	0.353479	up	1:-:53738126-53738449	MERGE.9581	1:-:53738126-53738449	-	-	-	-	-	-	5.72176	4.81343	2.56997	0	0.63303	0.21418
MERGE.271405.1	4.21461	0.0108589	0.48005	up	5:+:29655290-29655741	MERGE.271405	5:+:29655290-29655741	-	-	-	-	-	-	4.92173	1.38013	5.66827	0	2.4201	0
MERGE.95168.1	4.21416	0.000822243	0.258716	up	13:-:79072762-79073068	MERGE.95168	13:-:79072762-79073068	-	-	-	-	-	-	3.92509	2.43838	2.08637	0	0	0.22604
MERGE.280937.1	4.21412	0.00978721	0.477699	up	5:-:119012182-119012513	MERGE.280937	5:-:119012182-119012513	-	-	-	-	-	-	4.74631	0	2.12219	0	0.20593	0
MERGE.367125.1	4.2131	0.00640875	0.463797	up	X:-:48745283-48745693	MERGE.367125	X:-:48745283-48745693	-	-	-	-	-	-	4.28506	4.85699	3.11686	2.25482	0	0
MERGE.131535.1	4.21305	0.00201732	0.372259	up	16:-:49116249-49116584	MERGE.131535	16:-:49116249-49116584	-	-	-	-	-	-	4.6898	1.85661	2.28755	0	0.8139	0
MERGE.80683.1	4.2128	0.00253472	0.401787	up	12:+:71531524-71531777	MERGE.80683	12:+:71531524-71531777	-	-	-	-	-	-	6.02137	3.19278	5.79994	0.97295	0.26916	0
MERGE.120704.1	4.2128	0.00361518	0.448171	up	15:-:52163520-52164104	MERGE.120704	15:-:52163520-52164104	-	-	-	-	-	-	3.16898	0.85309	0.54745	0	0	0.23724
MERGE.329704.1	4.21248	0.00552632	0.463634	up	8:-:13255987-13256461	MERGE.329704	8:-:13255987-13256461	-	-	-	-	-	-	4.29313	1.31331	0.53938	0	0.57573	0
MERGE.145536.1	4.21243	0.0100996	0.478343	up	17:+:58322427-58322851	MERGE.145536	17:+:58322427-58322851	-	-	-	-	-	-	6.65206	4.55022	1.95922	1.74443	0.32173	0
MERGE.102777.1	4.21218	0.00481526	0.463425	up	14:-:46128450-46128745	MERGE.102777	14:-:46128450-46128745	-	-	-	-	-	-	5.94986	0.63225	0.43278	0	0.46194	0
MERGE.281519.1	4.21217	0.00148098	0.331899	up	5:+:126414284-126414555	MERGE.281519	5:+:126414284-126414555	-	-	-	-	-	-	4.08938	0.45869	1.88387	0	0	0
MERGE.39172.1	4.21186	0.00341785	0.443076	up	10:+:47377558-47377846	MERGE.39172	10:+:47377558-47377846	-	-	-	-	-	-	5.77324	4.31709	1.77305	0.85511	0	0
MERGE.133454.1	4.21166	0.00103871	0.28538	up	16:-:67694843-67695154	MERGE.133454	16:-:67694843-67695154	-	-	-	-	-	-	3.86219	2.79919	0.82117	0	0.43825	0
MERGE.50931.1	4.21092	0.00313618	0.432563	up	10:+:127412418-127413019	MERGE.50931	10:+:127412418-127413019	-	-	-	-	-	-	3.38744	0.51812	0.85118	0.10263	0.22714	0
MERGE.304153.1	4.21068	0.00175739	0.353479	up	6:-:137583261-137583584	MERGE.304153	6:-:137583261-137583584	-	-	-	-	-	-	4.57741	2.31044	2.56997	0	0.84405	0
MERGE.127360.1	4.20988	0.00491852	0.463425	up	16:+:2956089-2956598	MERGE.127360	16:+:2956089-2956598	-	-	-	-	-	-	3.9985	0.61159	0.87914	0	0.53622	0
MERGE.134225.1	4.20832	0.00223302	0.386551	up	16:-:75302596-75302922	MERGE.134225	16:-:75302596-75302922	-	-	-	-	-	-	3.75589	0.38154	0.7835	0	0	0
MERGE.268755.1	4.20819	0.00346169	0.444145	up	5:+:6253477-6253759	MERGE.268755	5:+:6253477-6253759	-	-	-	-	-	-	5.89564	4.84948	3.16862	0	1.69107	0
NONHSAT013468.2	4.20818	0.0471446	0.552724	up	10:+:56298951-56314767	MERGE.40474	10:+:56298951-56314768	10:+:56298951-56314767	NONHSAG005941.2	-	-	-	lncRNA	0.64494	2.2908	2.59969	2.96133	0	0
MERGE.93736.1	4.20802	0.00541072	0.463634	up	13:+:55138216-55138472	MERGE.93736	13:+:55138216-55138472	-	-	-	-	-	-	8.29545	2.91278	2.7415	0	1.86216	0
MERGE.96993.1	4.20796	0.00197659	0.369789	up	13:-:102978773-102978976	MERGE.96993	13:-:102978773-102978976	-	-	-	-	-	-	6.36126	0.61159	5.33762	0	0.67027	0
MERGE.155397.1	4.20564	0.00209294	0.377247	up	18:-:44837667-44838097	MERGE.155397	18:-:44837667-44838097	-	-	-	-	-	-	4.19375	4.63161	3.71528	0.28669	0	0.32201
MERGE.93612.1	4.2056	0.00170359	0.349509	up	13:-:53161416-53161620	MERGE.93612	13:-:53161416-53161620	-	-	-	-	-	-	6.78238	4.26023	1.24979	0	0	0.33851
MERGE.305284.1	4.20445	0.00171425	0.349795	up	6:-:150508687-150509007	MERGE.305284	6:-:150508687-150509007	-	-	-	-	-	-	3.68171	0.77735	0.59861	0	0	0
MERGE.275324.1	4.20403	0.0114416	0.481583	up	5:+:68492053-68492477	MERGE.275324	5:+:68492053-68492477	-	-	-	-	-	-	4.1439	0.88069	0	0	0	0
MERGE.94276.1	4.20368	0.00373269	0.449602	up	13:-:64136219-64136459	MERGE.94276	13:-:64136219-64136459	-	-	-	-	-	-	5.96156	0.25885	1.0631	0	0.28368	0
MERGE.241172.1	4.20119	0.0232051	0.503524	up	3:+:132300116-132300431	MERGE.241172	3:+:132300116-132300431	-	-	-	-	-	-	7.91994	2.17153	0	0	0.64906	0
MERGE.212143.1	4.2005	0.00173749	0.351739	up	20:-:61126902-61127114	MERGE.212143	20:-:61126902-61127114	-	-	-	-	-	-	6.96282	2.05011	1.50356	0	0	0.32579
MERGE.317939.1	4.20037	0.00326523	0.436998	up	7:+:87177454-87177934	MERGE.317939	7:+:87177454-87177934	-	-	-	-	-	-	3.08333	3.76108	2.66326	0	0.14214	0.72135
MERGE.241989.1	4.19983	0.00344839	0.443907	up	3:-:139536263-139536543	MERGE.241989	3:-:139536263-139536543	-	-	-	-	-	-	5.60774	0.444	2.05147	0.21986	0	0
MERGE.139242.1	4.19977	0.00489817	0.463425	up	17:-:27405348-27405675	MERGE.139242	17:-:27405348-27405675	-	-	-	-	-	-	4.80419	0.38038	0.39056	0	0.20844	0
MERGE.349922.1	4.1995	0.0105643	0.47985	up	9:-:2152048-2152339	MERGE.349922	9:-:2152048-2152339	-	-	-	-	-	-	5.55521	0	1.75484	0	0	0
MERGE.22687.1	4.19944	0.00877667	0.477367	up	1:+:179214010-179214226	MERGE.22687	1:+:179214010-179214226	-	-	-	-	-	-	5.98017	7.76182	0	0	0.31506	0
NONHSAT161718.1	4.19855	0.00884532	0.477367	up	12:+:882997-885091	MERGE.72131	12:+:752593-911452	12:+:882997-885091	NONHSAG010149.2	-	-	-	lncRNA	1.39954	0	2.45493	0	0	0
MERGE.227330.1	4.19826	0.0163838	0.491373	up	3:+:26101769-26102161	MERGE.227330	3:+:26101769-26102161	-	-	-	-	-	-	4.95304	0	3.74856	0	0	0.17657
MERGE.370117.1	4.19787	0.0113782	0.481583	up	X:-:80405354-80405617	MERGE.370117	X:-:80405354-80405617	-	-	-	-	-	-	6.31995	4.9622	0	0	0.51794	0
MERGE.286394.1	4.19786	0.0106144	0.47985	up	5:+:163008625-163008963	MERGE.286394	5:+:163008625-163008963	-	-	-	-	-	-	6.01545	0.92009	0.18894	0	0.40335	0
MERGE.37834.1	4.19759	0.000813313	0.257609	up	10:+:30630338-30630661	MERGE.37834	10:+:30630338-30630661	-	-	-	-	-	-	3.71915	1.5403	1.18614	0	0.42202	0
MERGE.73811.1	4.19746	0.00515143	0.463425	up	12:-:15559557-15559945	MERGE.73811	12:-:15559557-15559945	-	-	-	-	-	-	5.00397	1.92438	0.65863	0	0.70301	0
MERGE.356831.1	4.19641	0.00120671	0.304941	up	9:-:95072549-95072874	MERGE.356831	9:-:95072549-95072874	-	-	-	-	-	-	3.69633	2.67898	2.94715	0	0.62915	0
NONHSAT157381.1	4.19589	0.00082405	0.258738	up	10:-:99609120-99609550	MERGE.47979	10:-:99609120-99609550	10:-:99609120-99609550	NONHSAG061472.1	-	-	-	lncRNA	1.72051	2.46054	1.18889	0	0.15863	0
NONHSAT181149.1	4.19518	0.0248991	0.506995	up	2:+:2319233-2327111	MERGE.169534	2:+:2319232-2327111	2:+:2319233-2327111	NONHSAG026824.2	-	-	-	lncRNA	0.62862	1.07688	1.54008	0	0	1.60436
MERGE.363776.1	4.19414	0.00134353	0.318224	up	X:-:9906253-9906528	MERGE.363776	X:-:9906253-9906528	-	-	-	-	-	-	4.7018	3.61635	1.16035	0	0	0.25143
ENST00000622160	-2.68331	0.0178266	0.493855	down	16:-:525155-527407	ENSG00000277142	16:-:525155-527407	16:-:525155-527407	ENSG00000277142	64493	-	LINC00235	long intergenic non-protein coding RNA 235 [Source:HGNC Symbol;Acc:HGNC:14138]	0.06171	0.13844	0.14215	1.20657	0.72828	0.36961
MERGE.76249.1	4.19363	0.00913577	0.477367	up	12:+:38749284-38749576	MERGE.76249	12:+:38749284-38749576	-	-	-	-	-	-	4.74535	0	4.15351	0	0.23334	0
MERGE.4622.1	4.193	0.00594146	0.463634	up	1:-:23919095-23919415	MERGE.4622	1:-:23919095-23919415	-	-	-	-	-	-	6.064	2.52637	5.18797	0	2.34282	0
MERGE.277885.1	4.19294	0.0145102	0.487188	up	5:+:92846775-92847238	MERGE.277885	5:+:92846775-92847238	-	-	-	-	-	-	5.79329	0.67222	2.6228	0	1.47344	0
MERGE.258232.1	4.19288	0.00973004	0.477699	up	4:-:72875038-72875422	MERGE.258232	4:-:72875038-72875422	-	-	-	-	-	-	5.77824	5.185	1.33094	1.7652	0.17758	0
MERGE.197432.20	4.19278	0.0425277	0.543442	up	2:-:215370380-215436073	MERGE.197432	2:-:215360440-215436172	-	-	-	-	-	-	19.311	6.47429	9.20216	12.2215	4.98577	0
MERGE.119346.1	4.19247	0.00358251	0.447275	up	15:+:41863782-41864211	MERGE.119346	15:+:41863782-41864211	-	-	-	-	-	-	4.09572	1.1606	0.59583	0	0.47698	0
MERGE.3223.1	4.1924	0.00888643	0.477367	up	1:+:14688113-14688503	MERGE.3223	1:+:14688113-14688503	-	-	-	-	-	-	7.58609	1.27636	2.2934	0	0.69941	0.17748
ENST00000566699	-1.58679	0.0344304	0.524728	down	7:+:140177184-140179640	MERGE.325548	7:+:140175418-140179951	7:+:140177184-140179640	ENSG00000260231	100134229	-	JHDM1D-AS1	JHDM1D antisense RNA 1 (head to head)	0.54703	2.10733	2.32014	3.31918	4.56341	2.14649
MERGE.351003.1	4.1916	0.00409525	0.456137	up	9:-:13422990-13423265	MERGE.351003	9:-:13422990-13423265	-	-	-	-	-	-	6.04517	0.45204	1.39242	0.22385	0	0
MERGE.254367.1	4.19113	0.013847	0.485904	up	4:-:41022973-41023513	MERGE.254367	4:-:41022973-41023513	-	-	-	-	-	-	5.14007	1.96025	2.01271	0	2.7802	0
MERGE.262029.1	4.19104	0.00118684	0.303051	up	4:-:119537399-119537714	MERGE.262029	4:-:119537399-119537714	-	-	-	-	-	-	4.2533	1.18447	2.02695	0	0	0.2196
MERGE.308628.1	4.19063	0.00184302	0.358481	up	7:-:8315298-8315612	MERGE.308628	7:-:8315298-8315612	-	-	-	-	-	-	5.73811	2.37646	2.84673	0.39227	0.43408	0
MERGE.64687.1	4.19046	0.00854835	0.476389	up	11:+:80653468-80653890	MERGE.64687	11:+:80653468-80653890	-	-	-	-	-	-	5.69742	1.1798	1.05995	0	0.96975	0
MERGE.352671.1	4.19007	0.00162828	0.344361	up	9:+:34941892-34942170	MERGE.352671	9:+:34941892-34942170	-	-	-	-	-	-	4.98347	2.90669	1.8366	0.44288	0	0
MERGE.232917.1	4.19002	0.00069855	0.241467	up	3:+:66135972-66136181	MERGE.232917	3:+:66135972-66136181	-	-	-	-	-	-	3.75184	2.97057	2.44006	0	0	0
MERGE.313137.1	4.18996	0.00740443	0.471581	up	7:+:47504200-47504782	MERGE.313137	7:+:47504200-47504782	-	-	-	-	-	-	3.81582	0.74901	1.42825	0.63584	0	0
MERGE.350625.1	4.18979	0.00257959	0.403934	up	9:-:5658340-5658621	MERGE.350625	9:-:5658340-5658621	-	-	-	-	-	-	4.27306	0.22121	1.58993	0	0	0
MERGE.55622.1	4.18964	0.00401878	0.454461	up	11:+:25574579-25574951	MERGE.55622	11:+:25574579-25574951	-	-	-	-	-	-	4.59735	0.50173	2.06064	0.33127	0	0
MERGE.61249.1	4.18932	0.00344536	0.443866	up	11:-:61486296-61486512	MERGE.61249	11:-:61486296-61486512	-	-	-	-	-	-	8.32952	1.72485	2.95168	0	1.26023	0
MERGE.243549.1	4.18918	0.00738105	0.471581	up	3:-:152989637-152989967	MERGE.243549	3:-:152989637-152989967	-	-	-	-	-	-	7.00095	1.50772	2.1286	0	0	1.04824
NONHSAT039678.2	4.18851	0.00140786	0.325174	up	14:+:100291116-100291559	MERGE.113232	14:+:100291116-100306456	14:+:100291116-100291559	NONHSAG015899.2	-	-	-	lncRNA	0.90212	1.97315	2.96102	0	0	0
MERGE.178762.1	4.18835	0.00907175	0.477367	up	2:+:62893104-62893408	MERGE.178762	2:+:62893104-62893408	-	-	-	-	-	-	4.55865	3.68156	0	0	0.22416	0
MERGE.273395.1	4.18711	0.00300626	0.426217	up	5:-:44241147-44241466	MERGE.273395	5:-:44241147-44241466	-	-	-	-	-	-	5.79329	9.16236	4.80386	0	0.8546	0.43371
MERGE.19569.1	4.18618	0.00267842	0.407817	up	1:-:154307416-154307645	MERGE.19569	1:-:154307416-154307645	-	-	-	-	-	-	6.04517	6.78065	3.6203	0	1.48625	0
MERGE.254378.1	4.18604	0.00125134	0.308087	up	4:-:41179268-41179509	MERGE.254378	4:-:41179268-41179509	-	-	-	-	-	-	4.02179	3.60888	0.79403	0	0	0
MERGE.79039.1	4.18578	0.0113848	0.481583	up	12:+:58037072-58037373	MERGE.79039	12:+:58037072-58037373	-	-	-	-	-	-	7.67323	0.61969	4.24182	0	0	0.91912
MERGE.236055.1	4.18545	0.0114102	0.481583	up	3:+:94278703-94279106	MERGE.236055	3:+:94278703-94279106	-	-	-	-	-	-	3.78571	4.63233	8.87842	0	3.55377	0
MERGE.196789.1	4.18523	0.00227894	0.389168	up	2:+:208606817-208607115	MERGE.196789	2:+:208606817-208607115	-	-	-	-	-	-	5.11514	2.71226	2.14219	0.61989	0	0
MERGE.8964.1	4.18395	0.00371193	0.449109	up	1:+:50240801-50241123	MERGE.8964	1:+:50240801-50241123	-	-	-	-	-	-	5.73948	2.12446	1.38811	0	0	0.64452
MERGE.69115.1	4.18356	0.0134522	0.484842	up	11:-:117392509-117392874	MERGE.69115	11:-:117392509-117392874	-	-	-	-	-	-	7.66107	1.70443	1.75004	0	0	1.7064
MERGE.307113.1	4.1835	0.00485861	0.463425	up	6:-:169018420-169018637	MERGE.307113	6:-:169018420-169018637	-	-	-	-	-	-	8.7165	2.86156	1.46907	0.85021	0	0
MERGE.20021.1	4.18348	0.00460625	0.463425	up	1:-:158169893-158170330	MERGE.20021	1:-:158169893-158170330	-	-	-	-	-	-	3.59766	1.99395	4.09462	1.12844	0	0
NONHSAT257788.1	4.18255	0.0256879	0.508331	up	9:-:115249134-115262540	MERGE.358869	9:-:115246385-115262540	9:-:115249134-115262540	NONHSAG114888.1	-	-	-	lncRNA	0.37226	1.22481	0.55734	0.84085	0	0
MERGE.94621.1	4.18238	0.0023481	0.394156	up	13:+:70718209-70718425	MERGE.94621	13:+:70718209-70718425	-	-	-	-	-	-	5.55301	1.43737	0.59034	0	0	0
MERGE.162403.1	4.18218	0.00136789	0.321126	up	19:-:18730592-18730894	MERGE.162403	19:-:18730592-18730894	-	-	-	-	-	-	4.28283	3.08822	1.05696	0	0	0.22902
MERGE.364997.1	4.18217	0.00228375	0.389297	up	X:+:23297482-23297820	MERGE.364997	X:+:23297482-23297820	-	-	-	-	-	-	3.28115	0.18402	2.26731	0	0	0
MERGE.245058.1	4.18212	0.00447296	0.463425	up	3:+:163609658-163610248	MERGE.245058	3:+:163609658-163610248	-	-	-	-	-	-	4.23469	2.63883	1.95081	0	0.69409	0.11742
MERGE.13360.1	4.18201	0.0102319	0.479245	up	1:-:86277852-86278167	MERGE.13360	1:-:86277852-86278167	-	-	-	-	-	-	4.98663	1.97411	0	0	0.21635	0
MERGE.315456.1	4.18044	0.00105627	0.287148	up	7:-:66044900-66045185	MERGE.315456	7:-:66044900-66045185	-	-	-	-	-	-	4.5374	2.61743	1.56769	0.21602	0.23905	0
MERGE.97014.1	4.18002	0.004842	0.463425	up	13:+:103239563-103239962	MERGE.97014	13:+:103239563-103239962	-	-	-	-	-	-	4.63463	0.62382	0.80064	0.30891	0	0
MERGE.312692.1	4.17993	0.0085064	0.47638	up	7:-:44345420-44345798	MERGE.312692	7:-:44345420-44345798	-	-	-	-	-	-	5.25829	5.26708	4.05603	0	3.96857	0
MERGE.301097.1	4.17973	0.0066825	0.466396	up	6:-:100150340-100150677	MERGE.301097	6:-:100150340-100150677	-	-	-	-	-	-	6.30748	2.76843	1.13701	0	1.21363	0
NONHSAT240260.1	4.17965	0.0125496	0.482896	up	2:+:558196-560358	MERGE.168868	2:+:557825-578146	2:+:558196-560358	NONHSAG026778.3	-	-	-	lncRNA	1.54618	1.686	2.81307	0	1.84778	0
MERGE.357227.1	4.17953	0.00322972	0.43554	up	9:+:98921563-98921798	MERGE.357227	9:+:98921563-98921798	-	-	-	-	-	-	6.38243	6.87259	2.98545	0	0	1.17617
MERGE.39289.1	4.17952	0.00164131	0.345613	up	10:+:45897832-45898174	MERGE.39289	10:+:45897832-45898174	-	-	-	-	-	-	3.51313	4.72866	0.9337	0.18012	0.19932	0
MERGE.67320.1	4.17888	0.00985558	0.477699	up	11:+:104068558-104068822	MERGE.67320	11:+:104068558-104068822	-	-	-	-	-	-	5.59653	0	2.65874	0	0	0
MERGE.80049.1	4.17824	0.00539252	0.463634	up	12:-:67420315-67420642	MERGE.80049	12:-:67420315-67420642	-	-	-	-	-	-	5.08679	0.19019	2.34335	0	0	0.21157
MERGE.111371.1	4.17824	0.0160968	0.491091	up	14:+:87693685-87694508	MERGE.111371	14:+:87693685-87694508	-	-	-	-	-	-	3.43098	0.98418	1.86558	0	2.07426	0
MERGE.73095.1	4.17817	0.00147464	0.331347	up	12:-:8813783-8814075	MERGE.73095	12:-:8813783-8814075	-	-	-	-	-	-	3.47993	0.42582	2.84187	0	0	0
MERGE.360952.1	4.17733	0.00877115	0.477367	up	9:-:133493663-133493944	MERGE.360952	9:-:133493663-133493944	-	-	-	-	-	-	5.91655	0.88485	0.22713	0	0	0
MERGE.58230.1	4.17696	0.00804198	0.475128	up	11:+:31560896-31561599	MERGE.58230	11:+:31560896-31561599	-	-	-	-	-	-	3.29164	1.41777	1.09179	0	0	0.88714
MERGE.133422.1	4.17663	0.00965097	0.477699	up	16:-:67433172-67433399	MERGE.133422	16:-:67433172-67433399	-	-	-	-	-	-	6.50474	3.55687	0	0	0.29986	0
MERGE.95024.1	4.17659	0.00566924	0.463634	up	13:-:76129662-76129895	MERGE.95024	13:-:76129662-76129895	-	-	-	-	-	-	8.71469	0.79977	2.73724	0	0.29217	0.59311
MERGE.165702.1	4.17532	0.00233559	0.393342	up	19:-:35711440-35711804	MERGE.165702	19:-:35711440-35711804	-	-	-	-	-	-	4.19021	2.22182	0.87742	0	0.56193	0
MERGE.11938.1	4.17488	0.00437253	0.462943	up	1:-:71525507-71525961	MERGE.11938	1:-:71525507-71525961	-	-	-	-	-	-	4.88928	3.976	1.40772	0.40735	0	0.15251
ENST00000627071	-4.46878	0.00162526	0.344361	down	7:+:148987527-148989432	MERGE.326580	7:+:148987527-148990492	7:+:148987527-148989432	ENSG00000281189	102723099	-	GHET1	gastric carcinoma proliferation enhancing transcript 1	0.09726	2.38924	0.03361	2.6904	3.47936	4.00489
MERGE.94354.1	4.17291	0.011029	0.480625	up	13:-:65676380-65676619	MERGE.94354	13:-:65676380-65676619	-	-	-	-	-	-	6.95194	2.0794	0	0	0.28487	0
MERGE.132992.1	4.17247	0.000836251	0.259832	up	16:-:63752012-63752320	MERGE.132992	16:-:63752012-63752320	-	-	-	-	-	-	3.67471	1.00942	2.28015	0	0.44251	0
MERGE.50171.1	4.17219	0.00978412	0.477699	up	10:-:121474724-121475179	MERGE.50171	10:-:121474724-121475179	-	-	-	-	-	-	6.50474	3.28326	1.68557	0.81292	0	0.15218
MERGE.193084.1	4.17149	0.00166579	0.346817	up	2:-:176082521-176082852	MERGE.193084	2:-:176082521-176082852	-	-	-	-	-	-	3.35033	0.3758	1.35048	0	0	0
MERGE.91997.1	4.17149	0.00166579	0.346817	up	13:-:37505604-37505916	MERGE.91997	13:-:37505604-37505916	-	-	-	-	-	-	3.55371	0.39861	1.43246	0	0	0
MERGE.77644.1	4.17149	0.00166579	0.346817	up	12:+:49602764-49603097	MERGE.77644	12:+:49602764-49603097	-	-	-	-	-	-	3.33027	0.37354	1.3424	0	0	0
NONHSAT169071.1	4.17039	0.0123708	0.482896	up	14:-:23381986-23385045	MERGE.98983	14:-:23381986-23435718	14:-:23381986-23385045	NONHSAG069085.1	-	-	-	lncRNA	12.6075	10.7315	12.8999	11.6651	0.66933	0
MERGE.279586.1	4.17033	0.00390851	0.453856	up	5:-:107356194-107356668	MERGE.279586	5:-:107356194-107356668	-	-	-	-	-	-	3.90285	0.91931	0.94392	0	0.57573	0
MERGE.355179.1	4.1699	0.00275939	0.412208	up	9:+:80314495-80314735	MERGE.355179	9:+:80314495-80314735	-	-	-	-	-	-	5.76925	2.58846	0.53155	0	0.56737	0
MERGE.76040.1	4.16989	0.000724235	0.244678	up	12:-:37423635-37423862	MERGE.76040	12:-:37423635-37423862	-	-	-	-	-	-	4.47201	2.18884	4.21391	0	0.59972	0
MERGE.126816.1	4.16986	0.00227458	0.389003	up	15:-:101025826-101026155	MERGE.126816	15:-:101025826-101026155	-	-	-	-	-	-	4.63463	1.51229	2.91143	0	0.8287	0
MERGE.158120.1	4.16981	0.00120459	0.304941	up	18:-:69567435-69567680	MERGE.158120	18:-:69567435-69567680	-	-	-	-	-	-	5.27519	2.02868	1.8226	0.25115	0	0
MERGE.150853.1	4.16908	0.00989547	0.477699	up	17:+:82902467-82902850	MERGE.150853	17:+:82902467-82902850	-	-	-	-	-	-	5.43121	4.22378	0.6672	0	1.06825	0
MERGE.166599.1	4.16727	0.0255166	0.50803	up	19:+:41993538-41994328	MERGE.166599	19:+:41993538-41994328	-	-	-	-	-	-	3.86707	0.15773	0.6478	0.46864	0	0
MERGE.136626.1	4.16721	0.00948509	0.477699	up	17:+:2369870-2370210	MERGE.136626	17:+:2369870-2370210	-	-	-	-	-	-	4.07739	0	2.62968	0	0	0
MERGE.62865.1	4.1672	0.000906783	0.268755	up	11:+:69759290-69759627	MERGE.62865	11:+:69759290-69759627	-	-	-	-	-	-	3.5651	1.10737	1.32651	0	0.40454	0
MERGE.186886.1	4.16708	0.00378668	0.45028	up	2:-:125402657-125403145	MERGE.186886	2:-:125402657-125403145	-	-	-	-	-	-	3.64894	1.40328	1.96477	0	0.83887	0
MERGE.93830.1	4.16691	0.0131559	0.484146	up	13:-:56961959-56962502	MERGE.93830	13:-:56961959-56962502	-	-	-	-	-	-	4.25977	2.86682	0.58871	1.02213	0	0
MERGE.92836.1	4.16681	0.00151112	0.335285	up	13:-:44736635-44736939	MERGE.92836	13:-:44736635-44736939	-	-	-	-	-	-	3.95083	2.24984	3.78009	0.40513	0	0
MERGE.138948.1	4.16658	0.00223935	0.386551	up	17:+:20862250-20862565	MERGE.138948	17:+:20862250-20862565	-	-	-	-	-	-	4.6933	1.57929	3.44581	0	0.86541	0
MERGE.370986.1	4.16611	0.002483	0.399834	up	X:+:92358270-92358637	MERGE.370986	X:+:92358270-92358637	-	-	-	-	-	-	3.40041	0.84758	0.34811	0	0.18578	0
MERGE.134043.1	4.16579	0.00298116	0.425511	up	16:+:74003189-74003520	MERGE.134043	16:+:74003189-74003520	-	-	-	-	-	-	4.74631	1.87898	3.6656	0	1.02963	0
MERGE.1036.1	4.1655	0.00131671	0.315559	up	1:+:3702475-3702755	MERGE.1036	1:+:3702475-3702755	-	-	-	-	-	-	4.61814	0.888	1.36765	0	0.4866	0
MERGE.312501.1	4.16537	0.000697535	0.241467	up	7:-:43176841-43177127	MERGE.312501	7:-:43176841-43177127	-	-	-	-	-	-	3.55268	2.82567	2.00858	0	0.47643	0
MERGE.3382.1	4.16497	0.00486162	0.463425	up	1:-:17215727-17215930	MERGE.3382	1:-:17215727-17215930	-	-	-	-	-	-	7.27001	0.61159	0.62796	0	0	0
MERGE.370426.1	4.16497	0.00486162	0.463425	up	X:-:84428616-84428938	MERGE.370426	X:-:84428616-84428938	-	-	-	-	-	-	4.59158	0.38627	0.3966	0	0	0
MERGE.49237.1	4.16452	0.00196594	0.368862	up	10:+:111743463-111743792	MERGE.49237	10:+:111743463-111743792	-	-	-	-	-	-	4.2133	0.56711	0.97048	0	0.41435	0
MERGE.51962.1	4.16435	0.00902295	0.477367	up	11:-:1103537-1103794	MERGE.51962	11:-:1103537-1103794	-	-	-	-	-	-	5.02983	4.59402	0	0	0	0
MERGE.300622.1	4.16227	0.00564657	0.463634	up	6:+:92928563-92928994	MERGE.300622	6:+:92928563-92928994	-	-	-	-	-	-	3.96947	0.28881	2.52054	0	0.47478	0
MERGE.37727.1	4.16148	0.00170802	0.349795	up	10:-:29083860-29084138	MERGE.37727	10:-:29083860-29084138	-	-	-	-	-	-	4.31901	4.69542	2.06618	0.44288	0	0
MERGE.304768.1	4.16143	0.0114748	0.481798	up	6:-:144467323-144467839	MERGE.304768	6:-:144467323-144467839	-	-	-	-	-	-	4.93046	1.44794	0.74334	0	0	0.80534
MERGE.58888.1	4.16034	0.000900444	0.268	up	11:-:40441619-40441861	MERGE.58888	11:-:40441619-40441861	-	-	-	-	-	-	4.00524	1.5403	1.31793	0	0	0
MERGE.216651.1	4.16018	0.000780387	0.253747	up	21:+:36939536-36939874	MERGE.216651	21:+:36939536-36939874	-	-	-	-	-	-	3.28115	1.10411	2.26731	0	0.40335	0
MERGE.372244.1	4.15953	0.000847077	0.260586	up	X:-:108419820-108420108	MERGE.372244	X:-:108419820-108420108	-	-	-	-	-	-	3.52809	1.07927	1.32979	0	0.23657	0
MERGE.302178.1	4.15897	0.0039939	0.453954	up	6:+:112665325-112665746	MERGE.302178	6:+:112665325-112665746	-	-	-	-	-	-	4.06354	1.1826	0.60712	0.29281	0	0
MERGE.364107.1	4.15842	0.0104285	0.47985	up	X:+:13566678-13567063	MERGE.364107	X:+:13566678-13567063	-	-	-	-	-	-	6.48368	2.10095	1.99124	0	0	1.79777
MERGE.52830.1	4.15763	0.0015296	0.336475	up	10:-:72725962-72726262	MERGE.52830	10:-:72725962-72726262	-	-	-	-	-	-	3.38744	0.4145	2.55355	0	0	0
MERGE.274659.1	4.15704	0.00645346	0.463797	up	5:+:59218102-59218475	MERGE.274659	5:+:59218102-59218475	-	-	-	-	-	-	4.95682	0.66719	0.34252	0	0	0.18554
MERGE.140174.1	4.15595	0.0016987	0.349509	up	17:+:35865470-35865816	MERGE.140174	17:+:35865470-35865816	-	-	-	-	-	-	3.20551	3.5955	2.58421	0.35609	0	0
MERGE.359868.1	4.15593	0.00155695	0.33835	up	9:-:125640809-125641153	MERGE.359868	9:-:125640809-125641153	-	-	-	-	-	-	3.22409	3.79717	2.41353	0	0.5945	0
MERGE.265242.1	4.15497	0.00210977	0.379284	up	4:+:160295547-160295938	MERGE.265242	4:+:160295547-160295938	-	-	-	-	-	-	3.31045	0.31828	2.12416	0	0.34881	0
MERGE.350827.1	4.15435	0.00418057	0.458421	up	9:+:9754643-9755025	MERGE.350827	9:+:9754643-9755025	-	-	-	-	-	-	4.59833	2.44316	1.67236	0.80655	0	0
MERGE.133354.1	4.15387	0.00621963	0.463797	up	16:+:67083605-67083931	MERGE.133354	16:+:67083605-67083931	-	-	-	-	-	-	5.95274	0.57231	2.35051	0	0.8363	0
MERGE.113079.1	4.15379	0.0008676	0.26429	up	14:-:99364243-99364496	MERGE.113079	14:-:99364243-99364496	-	-	-	-	-	-	3.28438	2.94718	1.26086	0	0	0
NONHSAT225287.1	4.15363	0.00998761	0.477699	up	1:+:105956715-106084304	MERGE.15700	1:+:105956694-106124564	1:+:105956715-106084304	NONHSAG056718.2	-	-	-	lncRNA	0.95497	0.68371	0.25272	0.35211	0	0
MERGE.295569.1	4.15355	0.00181261	0.357632	up	6:+:39865094-39865329	MERGE.295569	6:+:39865094-39865329	-	-	-	-	-	-	5.49871	2.6433	0.81421	0	0.57939	0
MERGE.254653.1	4.15311	0.00289238	0.419406	up	4:-:45021732-45022004	MERGE.254653	4:-:45021732-45022004	-	-	-	-	-	-	4.75347	0.91402	0.46924	0	0.25043	0
MERGE.58327.1	4.1526	0.0075435	0.471581	up	11:-:33968086-33968383	MERGE.58327	11:-:33968086-33968383	-	-	-	-	-	-	4.97678	1.25601	0.21494	0	0	0
MERGE.329019.1	4.15241	0.00239932	0.395399	up	8:+:725331-725646	MERGE.329019	8:+:725331-725646	-	-	-	-	-	-	4.54663	0.59223	0.81078	0	0.43271	0
MERGE.198853.1	4.1515	0.000901197	0.268	up	2:+:225597680-225597985	MERGE.198853	2:+:225597680-225597985	-	-	-	-	-	-	3.33209	1.22318	3.97705	0	0.44685	0
MERGE.122916.1	4.15142	0.00227795	0.389168	up	15:-:69835597-69835849	MERGE.122916	15:-:69835597-69835849	-	-	-	-	-	-	4.76286	0.73971	0.7595	0	0	0
MERGE.74144.1	4.15142	0.00193587	0.365772	up	12:-:20186467-20186802	MERGE.74144	12:-:20186467-20186802	-	-	-	-	-	-	4.13806	2.78491	2.09692	0	0.8139	0
MERGE.36124.1	4.15141	0.00713116	0.469484	up	10:-:9530349-9530660	MERGE.36124	10:-:9530349-9530660	-	-	-	-	-	-	5.64474	0.39988	4.51645	0	0	0.44483
MERGE.351251.1	4.15129	0.00287021	0.417852	up	9:+:16453022-16453355	MERGE.351251	9:+:16453022-16453355	-	-	-	-	-	-	4.16284	4.66931	2.68479	0.7399	0.20469	0
MERGE.274411.1	4.15082	0.000763118	0.251576	up	5:+:57793315-57793587	MERGE.274411	5:+:57793315-57793587	-	-	-	-	-	-	3.0558	1.82804	1.64235	0	0	0
MERGE.251495.1	4.15079	0.00218056	0.383343	up	4:+:6918216-6918491	MERGE.251495	4:+:6918216-6918491	-	-	-	-	-	-	5.37348	3.1643	2.08864	0	0.99084	0
MERGE.265840.1	4.15037	0.0370198	0.530784	up	4:+:168726042-168726587	MERGE.265840	4:+:168726042-168726587	-	-	-	-	-	-	5.85695	0.45701	3.98855	2.71569	0	0
MERGE.306990.1	4.15034	0.00790602	0.474034	up	6:-:168710378-168710838	MERGE.306990	6:-:168710378-168710838	-	-	-	-	-	-	4.62458	2.97702	1.3894	0	1.63133	0
MERGE.305577.1	4.14979	0.00164103	0.345613	up	6:-:154137828-154138092	MERGE.305577	6:-:154137828-154138092	-	-	-	-	-	-	4.89697	4.00186	2.41704	0	0	0.52373
MERGE.330159.1	4.14905	0.00284241	0.415891	up	8:+:19928051-19928532	MERGE.330159	8:+:19928051-19928532	-	-	-	-	-	-	3.41347	0.51769	2.92351	0.12818	0.28368	0
MERGE.270901.1	4.14901	0.00735746	0.471581	up	5:+:24190264-24190672	MERGE.270901	5:+:24190264-24190672	-	-	-	-	-	-	5.89244	0.61009	1.72266	0.30211	0.33432	0
MERGE.263079.1	4.14896	0.00226193	0.388393	up	4:-:136139266-136139535	MERGE.263079	4:-:136139266-136139535	-	-	-	-	-	-	5.49289	3.00358	3.08396	0	0	0.77104
NONHSAT098365.2	4.1484	0.00932975	0.477699	up	4:+:134977571-135027754	MERGE.263025	4:+:134977571-135027754	4:+:134977571-135027754	NONHSAG038905.2	-	-	-	lncRNA	1.97518	0	1.85233	0	0	0
MERGE.241329.1	4.14802	0.0020915	0.377247	up	3:+:133358839-133359087	MERGE.241329	3:+:133358839-133359087	-	-	-	-	-	-	4.46711	2.00424	0.51447	0	0	0
MERGE.73311.1	4.14802	0.0020915	0.377247	up	12:-:10561319-10561664	MERGE.73311	12:-:10561319-10561664	-	-	-	-	-	-	3.21477	1.44236	0.37024	0	0	0
MERGE.197252.1	4.14766	0.0102958	0.479735	up	2:-:214959240-214959665	MERGE.197252	2:-:214959240-214959665	-	-	-	-	-	-	3.48141	1.46437	0	0	0	0
MERGE.250908.1	4.14766	0.0102958	0.479735	up	3:-:195871571-195871834	MERGE.250908	3:-:195871571-195871834	-	-	-	-	-	-	5.61773	2.36295	0	0	0	0
MERGE.94552.1	4.14727	0.00834074	0.47572	up	13:-:69119742-69120011	MERGE.94552	13:-:69119742-69120011	-	-	-	-	-	-	9.09761	2.54149	0.94891	0.45764	0.50643	0
MERGE.361256.1	4.14699	0.00199865	0.371332	up	9:-:135351556-135351965	MERGE.361256	9:-:135351556-135351965	-	-	-	-	-	-	3.50423	1.82581	1.87468	0	0.667	0
MERGE.353555.1	4.14643	0.00399021	0.453954	up	9:-:42155491-42155832	MERGE.353555	9:-:42155491-42155832	-	-	-	-	-	-	4.60753	4.56009	2.24742	0	0	1.01453
MERGE.111953.1	4.145	0.00625054	0.463797	up	14:-:92210651-92211160	MERGE.111953	14:-:92210651-92211160	-	-	-	-	-	-	3.9985	0.97854	0.87914	0.48456	0	0
MERGE.93947.1	4.1443	0.00149009	0.333214	up	13:-:58995387-58995715	MERGE.93947	13:-:58995387-58995715	-	-	-	-	-	-	3.94437	1.13767	0.77874	0	0.41561	0
MERGE.351678.1	4.14365	0.00704905	0.469243	up	9:+:21779194-21779443	MERGE.351678	9:+:21779194-21779443	-	-	-	-	-	-	7.78618	0.74858	1.02482	0.49426	0	0
MERGE.215092.1	4.14328	0.00207424	0.376092	up	21:+:24635915-24636197	MERGE.215092	21:+:24635915-24636197	-	-	-	-	-	-	4.01231	0.44086	1.13165	0	0	0
MERGE.357672.1	4.14262	0.00218629	0.383823	up	9:-:103656362-103656687	MERGE.357672	9:-:103656362-103656687	-	-	-	-	-	-	4.265	0.57407	2.5542	0	0	0.21286
MERGE.320627.1	4.14256	0.00201142	0.372209	up	7:-:103671102-103671377	MERGE.320627	7:-:103671102-103671377	-	-	-	-	-	-	4.03011	2.48624	0.46414	0	0.24771	0
MERGE.49615.1	4.14236	0.000718118	0.243884	up	10:-:115777339-115777618	MERGE.49615	10:-:115777339-115777618	-	-	-	-	-	-	3.64149	2.45072	2.28755	0	0.48834	0
MERGE.125441.1	4.142	0.01125	0.481349	up	15:-:89813095-89813312	MERGE.125441	15:-:89813095-89813312	-	-	-	-	-	-	7.22832	8.01237	0.29381	0.2834	0	0
MERGE.266990.1	4.14147	0.0154398	0.489775	up	4:-:183774062-183774681	MERGE.266990	4:-:183774062-183774681	-	-	-	-	-	-	3.28909	0	0.41324	0	0	0
MERGE.350285.1	4.1409	0.0107331	0.47985	up	8:-:140546892-140547217	MERGE.350285	8:-:140546892-140547217	-	-	-	-	-	-	9.88058	6.5061	3.14363	0	1.46802	0.42573
MERGE.131592.1	4.14059	0.00952924	0.477699	up	16:-:49440370-49440804	MERGE.131592	16:-:49440370-49440804	-	-	-	-	-	-	5.32716	1.29066	1.03071	0.85217	0	0
NONHSAT077069.2	4.13923	0.00114978	0.29798	up	2:+:219730109-219737888	MERGE.198032	2:+:219685327-220013886	2:+:219730109-219737888	NONHSAG081009.2	-	-	-	lncRNA	0.81788	1.59013	1.63268	0	0	0
MERGE.179144.1	4.13829	0.00245692	0.399241	up	2:-:66710216-66710425	MERGE.179144	2:-:66710216-66710425	-	-	-	-	-	-	5.73811	0.59411	1.22003	0	0	0
MERGE.180748.1	4.13829	0.00245692	0.399241	up	2:+:76327186-76327418	MERGE.180748	2:+:76327186-76327418	-	-	-	-	-	-	5.17169	0.53547	1.0996	0	0	0
MERGE.59872.1	4.13766	0.00993502	0.477699	up	11:+:50412318-50412662	MERGE.59872	11:+:50412318-50412662	-	-	-	-	-	-	4.03011	0	2.41353	0	0	0
MERGE.186020.1	4.13741	0.00636562	0.463797	up	2:-:119050959-119051487	MERGE.186020	2:-:119050959-119051487	-	-	-	-	-	-	3.32922	1.76887	3.63241	0	1.55087	0
MERGE.363314.1	4.13717	0.0056818	0.463634	up	X:-:2930264-2930624	MERGE.363314	X:-:2930264-2930624	-	-	-	-	-	-	5.39209	1.38243	3.1937	0	0	0.96113
MERGE.252608.1	4.13668	0.000973309	0.275437	up	4:-:17325628-17325963	MERGE.252608	4:-:17325628-17325963	-	-	-	-	-	-	3.31045	2.59925	0.95315	0	0.40695	0
MERGE.127495.1	4.13608	0.00646779	0.463797	up	16:-:2363211-2363723	MERGE.127495	16:-:2363211-2363723	-	-	-	-	-	-	3.61375	0.97282	3.24627	0	1.06616	0
MERGE.165616.1	4.13555	0.0038114	0.450958	up	19:-:35464143-35464431	MERGE.165616	19:-:35464143-35464431	-	-	-	-	-	-	5.53269	0.64756	0.88653	0.21378	0	0
MERGE.166622.1	4.13553	0.00207126	0.376092	up	19:+:42054671-42054993	MERGE.166622	19:+:42054671-42054993	-	-	-	-	-	-	4.30461	3.09013	1.98302	0	0.84666	0
MERGE.363455.1	4.13529	0.0140666	0.486119	up	X:-:4738988-4739301	MERGE.363455	X:-:4738988-4739301	-	-	-	-	-	-	6.19919	1.78802	0	0	0.43546	0
MERGE.5836.1	4.13502	0.0020304	0.372998	up	1:-:30679543-30679858	MERGE.5836	1:-:30679543-30679858	-	-	-	-	-	-	3.8133	3.15858	3.8512	0	0.86541	0
MERGE.163177.1	4.13451	0.00456277	0.463425	up	19:-:16790170-16790539	MERGE.163177	19:-:16790170-16790539	-	-	-	-	-	-	6.38827	4.5522	2.42357	0.50094	0.55433	0
MERGE.366591.1	4.13437	0.00112841	0.296501	up	X:-:44124610-44124918	MERGE.366591	X:-:44124610-44124918	-	-	-	-	-	-	3.44972	1.81695	3.73115	0.19994	0	0
MERGE.199783.1	4.13399	0.00221984	0.386192	up	2:-:232255135-232255382	MERGE.199783	2:-:232255135-232255382	-	-	-	-	-	-	5.23265	4.02464	4.6489	0	0	0.83944
MERGE.324233.1	4.13357	0.00156961	0.339547	up	7:-:131278404-131278657	MERGE.324233	7:-:131278404-131278657	-	-	-	-	-	-	5.10904	2.94718	4.53908	0	0.26916	0.54641
MERGE.309108.1	4.13353	0.00213716	0.379823	up	7:+:13291952-13292261	MERGE.309108	7:+:13291952-13292261	-	-	-	-	-	-	4.78413	1.20739	2.06618	0	0.66162	0
MERGE.1005.1	4.13349	0.00240975	0.396255	up	1:+:3549612-3549935	MERGE.1005	1:+:3549612-3549935	-	-	-	-	-	-	3.79067	0.57761	0.59307	0	0.21101	0
MERGE.240176.1	4.13347	0.000854868	0.262207	up	3:+:125631380-125631580	MERGE.240176	3:+:125631380-125631580	-	-	-	-	-	-	3.68926	2.17251	3.82397	0	0	0
MERGE.37373.1	4.13344	0.00610204	0.463634	up	10:+:24935414-24935890	MERGE.37373	10:+:24935414-24935890	-	-	-	-	-	-	5.05243	1.17702	1.3428	0.38857	0.28666	0
MERGE.76557.1	4.13287	0.0110742	0.480966	up	12:+:41831394-41832072	MERGE.76557	12:+:41831394-41832072	-	-	-	-	-	-	5.11925	2.93995	3.01863	0	1.40964	0.2044
MERGE.239329.1	4.13281	0.0118095	0.481798	up	3:+:118159157-118159469	MERGE.239329	3:+:118159157-118159469	-	-	-	-	-	-	10.9573	4.38468	4.9113	1.18432	0.87371	0
MERGE.309606.1	4.13236	0.0106249	0.47985	up	7:+:18616008-18616317	MERGE.309606	7:+:18616008-18616317	-	-	-	-	-	-	4.78413	0	2.06618	0	0	0
MERGE.152423.1	4.13203	0.00114868	0.29798	up	18:-:11752287-11752564	MERGE.152423	18:-:11752287-11752564	-	-	-	-	-	-	3.66769	0.89758	1.15201	0	0	0
NONHSAT174971.1	4.13193	0.0255154	0.50803	up	17:+:18669953-18672952	MERGE.138585	17:+:18669952-18672952	17:+:18669953-18672952	NONHSAG021073.2	-	-	-	lncRNA	1.024	0.3907	1.02518	0	1.49867	0
MERGE.333161.1	4.13113	0.000841439	0.26048	up	8:-:53372209-53372445	MERGE.333161	8:-:53372209-53372445	-	-	-	-	-	-	3.71553	1.84251	1.62156	0	0	0
MERGE.173375.1	4.13099	0.00457224	0.463425	up	2:+:21945601-21945880	MERGE.173375	2:+:21945601-21945880	-	-	-	-	-	-	6.28985	4.23306	2.97382	0	0	1.48701
MERGE.99663.1	4.13086	0.00625929	0.463797	up	14:-:26460954-26461512	MERGE.99663	14:-:26460954-26461512	-	-	-	-	-	-	4.64292	1.78553	1.14582	0.22104	0.36691	0
MERGE.22466.1	4.13081	0.00166274	0.346731	up	1:+:177169932-177170210	MERGE.22466	1:+:177169932-177170210	-	-	-	-	-	-	3.98678	0.67077	0.9183	0	0	0
MERGE.307561.1	4.12976	0.00397319	0.453856	up	7:-:1027329-1027616	MERGE.307561	7:-:1027329-1027616	-	-	-	-	-	-	5.47144	0.43321	1.77921	0	0	0.24095
MERGE.270937.1	4.12946	0.000872949	0.264701	up	5:-:24494675-24494893	MERGE.270937	5:-:24494675-24494893	-	-	-	-	-	-	3.38603	3.41819	2.04731	0	0	0
MERGE.371715.1	4.12945	0.012318	0.482877	up	X:-:103052648-103052849	MERGE.371715	X:-:103052648-103052849	-	-	-	-	-	-	8.25974	5.24997	0	0	0.67691	0
MERGE.46955.1	4.1292	0.0041257	0.456799	up	10:+:92535984-92536359	MERGE.46955	10:+:92535984-92536359	-	-	-	-	-	-	4.37578	0.33182	1.7035	0	0.18183	0.18456
MERGE.173087.1	4.12837	0.00294822	0.423206	up	2:+:20763510-20763932	MERGE.173087	2:+:20763510-20763932	-	-	-	-	-	-	3.5061	2.06465	2.11991	0.58423	0	0
MERGE.370073.1	4.12807	0.0035097	0.445659	up	X:-:79753804-79754109	MERGE.370073	X:-:79753804-79754109	-	-	-	-	-	-	4.24084	0.61159	0.41864	0	0	0
MERGE.364016.1	4.12806	0.000953462	0.273839	up	X:+:12170896-12171139	MERGE.364016	X:+:12170896-12171139	-	-	-	-	-	-	3.79888	1.02266	2.10005	0	0	0
MERGE.5707.1	4.12805	0.000952446	0.273839	up	1:-:30042619-30042887	MERGE.5707	1:-:30042619-30042887	-	-	-	-	-	-	4.30728	1.15952	2.14299	0	0.50831	0
MERGE.263147.1	4.12796	0.0020212	0.372564	up	4:-:137448327-137448650	MERGE.263147	4:-:137448327-137448650	-	-	-	-	-	-	4.29132	2.31044	1.38383	0.38137	0	0
MERGE.284603.1	4.12765	0.00137125	0.321126	up	5:+:152995552-152995806	MERGE.284603	5:+:152995552-152995806	-	-	-	-	-	-	4.362	0.97854	1.00473	0	0.26811	0
MERGE.227919.1	4.12733	0.0025144	0.400949	up	3:-:31171527-31171865	MERGE.227919	3:-:31171527-31171865	-	-	-	-	-	-	4.37487	2.94428	1.88942	0	0	0.6141
MERGE.369665.1	4.12717	0.0258429	0.508865	up	X:-:76089863-76090529	MERGE.369665	X:-:76089863-76090529	-	-	-	-	-	-	5.69775	2.24463	0.57618	0	0.7175	0.10404
MERGE.96413.1	4.12712	0.00222968	0.386551	up	13:-:96452277-96452520	MERGE.96413	13:-:96452277-96452520	-	-	-	-	-	-	6.0782	3.06797	1.83754	0	0	0.5688
MERGE.132331.1	4.12682	0.00854777	0.476389	up	16:-:56047002-56047432	MERGE.132331	16:-:56047002-56047432	-	-	-	-	-	-	4.94647	0.57895	1.48611	0.57338	0	0
MERGE.273914.1	4.1268	0.00646316	0.463797	up	5:+:52438731-52438992	MERGE.273914	5:+:52438731-52438992	-	-	-	-	-	-	6.36819	0.7143	5.86731	0.70743	0	0
MERGE.203930.1	4.12659	0.00536538	0.463634	up	20:+:15681842-15682207	MERGE.203930	20:+:15681842-15682207	-	-	-	-	-	-	5.57169	2.55664	2.27505	0	0.1868	1.1376
MERGE.302535.1	4.12397	0.00108228	0.291439	up	6:+:116668559-116668770	MERGE.302535	6:+:116668559-116668770	-	-	-	-	-	-	3.93506	4.11957	1.20852	0	0	0
MERGE.370895.1	4.12289	0.00102102	0.282964	up	X:-:91299026-91299247	MERGE.370895	X:-:91299026-91299247	-	-	-	-	-	-	3.96657	5.62	2.59668	0	0.61593	0
MERGE.351262.1	4.12277	0.00333009	0.440165	up	9:-:16584094-16584474	MERGE.351262	9:-:16584094-16584474	-	-	-	-	-	-	4.25753	0.65493	1.34491	0	0.53833	0
MERGE.61851.1	4.12267	0.00413669	0.457044	up	11:+:65707479-65707777	MERGE.61851	11:+:65707479-65707777	-	-	-	-	-	-	4.34012	2.08635	7.71188	0	1.14327	0
NONHSAT222827.1	4.12234	0.00654184	0.463965	up	X:+:91101785-91125150	MERGE.370878	X:+:91101785-91125150	X:+:91101785-91125150	NONHSAG103484.1	-	-	-	lncRNA	1.4172	1.34044	1.16457	0	0.79103	0
MERGE.358576.1	4.12194	0.0064839	0.463797	up	9:-:113003553-113003921	MERGE.358576	9:-:113003553-113003921	-	-	-	-	-	-	7.47318	2.3668	3.47163	0	0.74111	0.37612
MERGE.201173.1	4.12165	0.00239303	0.39523	up	2:+:240235492-240235763	MERGE.201173	2:+:240235492-240235763	-	-	-	-	-	-	5.11172	1.83476	4.47418	0	1.00541	0
NONHSAT251188.1	4.12038	0.020825	0.498368	up	6:+:57961548-57973929	MERGE.298152	6:+:57961438-58438364	6:+:57961548-57973929	NONHSAG093295.2	-	-	-	lncRNA	0.6642	1.19201	1.17858	0	1.45154	0
MERGE.206471.1	4.12016	0.00124201	0.307645	up	20:-:33700704-33700964	MERGE.206471	20:-:33700704-33700964	-	-	-	-	-	-	3.1963	0.71703	4.17194	0	0	0
MERGE.304998.1	4.11992	0.00246906	0.399834	up	6:+:147908337-147908663	MERGE.304998	6:+:147908337-147908663	-	-	-	-	-	-	4.11022	4.19695	1.17526	0	0	0.42443
NONHSAT138819.2	4.11963	0.0335798	0.523652	up	X:+:140781817-140784654	MERGE.374789	X:+:140780423-140784862	X:+:140781817-140784654	NONHSAG055442.3	-	-	-	lncRNA	1.34464	0.09402	0.33788	0	0.3864	0
MERGE.276860.1	4.11958	0.00373404	0.449602	up	5:-:84416698-84417059	MERGE.276860	5:-:84416698-84417059	-	-	-	-	-	-	4.22494	3.9635	1.06163	0	0	0.57509
MERGE.317925.1	4.11935	0.00612471	0.463634	up	7:+:87016823-87017156	MERGE.317925	7:+:87016823-87017156	-	-	-	-	-	-	5.55045	0.56032	2.49302	0	0.81878	0
MERGE.121416.1	4.11909	0.00563282	0.463634	up	15:-:58615907-58616268	MERGE.121416	15:-:58615907-58616268	-	-	-	-	-	-	5.37719	2.24024	2.30019	0	1.51089	0
MERGE.34878.1	4.11906	0.00311271	0.431461	up	10:-:1171128-1171412	MERGE.34878	10:-:1171128-1171412	-	-	-	-	-	-	4.87856	1.75107	0.44948	0	0.47977	0
MERGE.126725.1	4.11898	0.00105307	0.286582	up	15:-:100234288-100234574	MERGE.126725	15:-:100234288-100234574	-	-	-	-	-	-	3.87565	2.17359	3.57081	0.21527	0.23822	0
MERGE.303290.1	4.11894	0.0039001	0.453856	up	6:-:126620987-126621303	MERGE.303290	6:-:126620987-126621303	-	-	-	-	-	-	3.94748	6.10045	3.23288	0	0	0.87563
MERGE.224701.1	4.11865	0.00252145	0.401157	up	3:+:6014429-6014689	MERGE.224701	3:+:6014429-6014689	-	-	-	-	-	-	3.90658	0.23901	4.17194	0	0	0
MERGE.367611.1	4.11799	0.031421	0.519756	up	X:+:53501670-53502411	MERGE.367611	X:+:53501670-53502411	-	-	-	-	-	-	4.81638	0	2.51182	0	0.53622	0
MERGE.97168.1	4.11705	0.0107783	0.48005	up	13:+:105817308-105817978	MERGE.97168	13:+:105817308-105817978	-	-	-	-	-	-	3.79888	0.83672	1.14548	0	0.10189	0.72393
MERGE.23895.1	4.11697	0.0237014	0.505269	up	1:-:182726107-182726424	MERGE.23895	1:-:182726107-182726424	-	-	-	-	-	-	6.99567	0	3.42414	0	0.64498	0
MERGE.93528.1	4.1164	0.00163131	0.344803	up	13:-:52788504-52788742	MERGE.93528	13:-:52788504-52788742	-	-	-	-	-	-	5.42969	1.04405	1.33999	0	0.57211	0
MERGE.352729.1	4.11621	0.0095103	0.477699	up	9:-:34830735-34831249	MERGE.352729	9:-:34830735-34831249	-	-	-	-	-	-	4.49964	0.72678	1.36809	0	0	0.67373
MERGE.91715.1	4.1158	0.011665	0.481798	up	13:-:33932688-33933115	MERGE.91715	13:-:33932688-33933115	-	-	-	-	-	-	6.49714	0.87451	2.09514	0.5774	0.31948	0
MERGE.14879.1	4.1153	0.00166729	0.346817	up	1:+:97954173-97954411	MERGE.14879	1:+:97954173-97954411	-	-	-	-	-	-	4.26619	0.52203	2.67998	0	0	0
MERGE.189310.1	4.11515	0.00776085	0.473232	up	2:-:143983604-143984143	MERGE.189310	2:-:143983604-143984143	-	-	-	-	-	-	3.99093	0.69313	0.8303	0	0.63303	0
NONHSAT253287.1	4.11446	0.0112945	0.481499	up	7:+:38331159-38373322	MERGE.311936	7:+:38308140-38390306	7:+:38331159-38373322	NONHSAG047383.3	-	-	-	lncRNA	0.54096	1.34546	1.20269	0.07838	0	0.12326
MERGE.367054.1	4.1142	0.0129751	0.483233	up	X:+:47967279-47967580	MERGE.367054	X:+:47967279-47967580	-	-	-	-	-	-	5.67819	0	3.18137	0	0.45277	0
MERGE.363351.1	4.11409	0.00352195	0.445659	up	X:+:3344177-3344468	MERGE.363351	X:+:3344177-3344468	-	-	-	-	-	-	4.44417	0.42727	0.65806	0	0	0
MERGE.372032.1	4.11409	0.00352195	0.445659	up	X:-:105322211-105322526	MERGE.372032	X:-:105322211-105322526	-	-	-	-	-	-	4.10663	0.39482	0.60808	0	0	0
MERGE.123400.1	4.11409	0.00352195	0.445659	up	15:+:74309771-74309990	MERGE.123400	15:+:74309771-74309990	-	-	-	-	-	-	5.89862	0.56711	0.87343	0	0	0
MERGE.49063.1	4.11389	0.0124888	0.482896	up	10:-:110054761-110054990	MERGE.49063	10:-:110054761-110054990	-	-	-	-	-	-	7.2542	1.62736	0	0	0	0
MERGE.33181.1	4.11388	0.00511304	0.463425	up	1:+:238932952-238933215	MERGE.33181	1:+:238932952-238933215	-	-	-	-	-	-	6.67106	1.18148	0.97048	0.46805	0	0
MERGE.136592.1	4.11341	0.0166363	0.491968	up	17:-:2131633-2132354	MERGE.136592	17:-:2131633-2132354	-	-	-	-	-	-	4.04407	2.50565	0.53228	0	0.18938	0.57668
MERGE.364666.1	4.11297	0.0127741	0.482896	up	X:-:19485483-19485773	MERGE.364666	X:-:19485483-19485773	-	-	-	-	-	-	5.73356	0	3.74184	0	0.46988	0
MERGE.54741.1	4.11281	0.00235242	0.394429	up	11:+:15160119-15160485	MERGE.54741	11:+:15160119-15160485	-	-	-	-	-	-	3.78853	1.01987	3.14149	0	0	0.37817
MERGE.202354.1	4.11214	0.0191546	0.496015	up	20:+:4721211-4721540	MERGE.202354	20:+:4721211-4721540	-	-	-	-	-	-	6.39017	0	2.91143	0	0.20717	0.21028
MERGE.223540.1	4.1121	0.0265022	0.510532	up	22:+:48146024-48146437	MERGE.223540	22:+:48146024-48146437	-	-	-	-	-	-	6.8288	0.15068	1.70185	0	0.99084	0
MERGE.220344.1	4.11122	0.00130841	0.315263	up	22:-:24957138-24957376	MERGE.220344	22:-:24957138-24957376	-	-	-	-	-	-	4.26619	0.78304	1.60799	0	0	0
MERGE.323257.1	4.11095	0.0162332	0.491091	up	7:-:124386145-124386761	MERGE.323257	7:-:124386145-124386761	-	-	-	-	-	-	4.28159	1.8199	0.62287	0	1.32968	0
MERGE.49789.1	4.1102	0.00231524	0.391586	up	10:-:117759509-117759764	MERGE.49789	10:-:117759509-117759764	-	-	-	-	-	-	6.51745	5.84831	4.00322	0	0.53412	0.81321
MERGE.274618.1	4.11019	0.00131457	0.315459	up	5:-:61995918-61996190	MERGE.274618	5:-:61995918-61996190	-	-	-	-	-	-	4.41393	2.05655	0.93848	0	0.50086	0
MERGE.130282.1	4.11002	0.000874659	0.264701	up	16:+:28579329-28579540	MERGE.130282	16:+:28579329-28579540	-	-	-	-	-	-	3.93506	2.35404	1.81278	0	0	0
MERGE.307693.1	4.1094	0.00581208	0.463634	up	7:+:2606143-2606448	MERGE.307693	7:+:2606143-2606448	-	-	-	-	-	-	5.45251	0.20386	0.83727	0	0.44685	0
MERGE.250495.1	4.10923	0.0154869	0.489874	up	4:-:1500460-1501016	MERGE.250495	4:-:1500460-1501016	-	-	-	-	-	-	4.82601	0.67198	1.37992	0	1.22743	0
MERGE.370369.1	4.10905	0.00517072	0.463425	up	X:-:83634982-83635190	MERGE.370369	X:-:83634982-83635190	-	-	-	-	-	-	6.87433	0.59696	0.61293	0	0	0
NONHSAT241745.1	4.10897	0.0162058	0.491091	up	2:-:12914145-12915931	MERGE.172246	2:-:12736891-12926678	2:-:12914145-12915931	NONHSAG027038.3	-	-	-	lncRNA	1.08928	1.43126	1.29035	1.7978	0	0
MERGE.76125.1	4.10893	0.000800783	0.256103	up	12:-:37760377-37760659	MERGE.76125	12:-:37760377-37760659	-	-	-	-	-	-	3.76666	2.20431	1.81064	0	0.48316	0
MERGE.302048.1	4.10862	0.00228425	0.389297	up	6:+:111933498-111933849	MERGE.302048	6:+:111933498-111933849	-	-	-	-	-	-	3.94997	2.30388	1.09179	0.35103	0	0
NONHSAT213972.1	4.10828	0.0191639	0.496015	up	7:-:129763127-129769358	MERGE.323932	7:-:129763067-129769358	7:-:129763127-129769358	NONHSAG048785.2	-	-	-	lncRNA	1.15072	1.67349	1.75484	0	2.34136	0
ENST00000623705	-2.99212	0.0386023	0.534283	down	5:+:112419583-112420978	MERGE.280111	5:+:112419289-112420978	5:+:112419583-112420978	ENSG00000278921	54508	-	EPB41L4A-AS2	EPB41L4A antisense RNA 2 (head to head)	0.0166	0.71498	0.68823	2.12431	0.29384	1.78952
MERGE.299140.1	4.10778	0.0101411	0.478715	up	6:+:75098205-75098607	MERGE.299140	6:+:75098205-75098607	-	-	-	-	-	-	5.86516	1.08356	1.7483	0	0	1.03316
NONHSAT185351.1	4.10762	0.0346318	0.525326	up	2:-:112062188-112063765	MERGE.185460	2:-:112055812-112063765	2:-:112062188-112063765	NONHSAG028961.2	-	-	-	lncRNA	0.91775	2.69116	3.71444	0	1.83732	0
MERGE.155395.1	4.10729	0.0123442	0.482896	up	18:+:44822495-44823017	MERGE.155395	18:+:44822495-44823017	-	-	-	-	-	-	6.91207	3.57832	2.93926	0	0.78433	0.53074
MERGE.360529.1	4.10709	0.00235874	0.394429	up	9:+:130398734-130399078	MERGE.360529	9:+:130398734-130399078	-	-	-	-	-	-	4.29879	1.62736	1.11394	0	0.5945	0
MERGE.189484.1	4.10609	0.00415158	0.457348	up	2:-:145162021-145162353	MERGE.189484	2:-:145162021-145162353	-	-	-	-	-	-	5.28877	1.49867	1.15408	0	0.82123	0
MERGE.308432.1	4.10546	0.0010392	0.28538	up	7:+:6917622-6917974	MERGE.308432	7:+:6917622-6917974	-	-	-	-	-	-	3.28232	1.7672	2.17739	0.17502	0.19368	0
MERGE.46777.1	4.10543	0.00193357	0.365742	up	10:+:90561134-90561451	MERGE.46777	10:+:90561134-90561451	-	-	-	-	-	-	5.24675	2.55021	2.61846	0.38857	0.42999	0
MERGE.372523.1	4.10527	0.00150726	0.335285	up	X:+:112260048-112260286	MERGE.372523	X:+:112260048-112260286	-	-	-	-	-	-	5.42969	1.30506	2.67998	0	0	0.29035
MERGE.171957.1	4.10477	0.00500162	0.463425	up	2:+:13529747-13530218	MERGE.171957	2:+:13529747-13530218	-	-	-	-	-	-	3.78037	0.92516	0.54281	0	0	0.29404
MERGE.275697.1	4.10451	0.00574671	0.463634	up	5:+:72769415-72769869	MERGE.275697	5:+:72769415-72769869	-	-	-	-	-	-	4.27812	1.78234	1.40772	0	1.05181	0
NONHSAT155888.1	4.10427	0.00370158	0.449109	up	10:+:92681018-92681237	MERGE.46981	10:+:92681018-92681237	10:+:92681018-92681237	NONHSAG060696.1	-	-	-	lncRNA	7.58394	3.68621	3.49372	0	0	1.26171
MERGE.240294.1	4.10372	0.00292279	0.421702	up	3:+:126530745-126530988	MERGE.240294	3:+:126530745-126530988	-	-	-	-	-	-	4.93854	5.62461	0.52501	0	0.56039	0
MERGE.245052.1	4.10241	0.00355582	0.446813	up	3:-:163568456-163569089	MERGE.245052	3:-:163568456-163569089	-	-	-	-	-	-	3.36266	1.6727	2.82877	0.1949	0.43134	0
MERGE.165575.1	4.10177	0.016496	0.491764	up	19:+:35130512-35130817	MERGE.165575	19:+:35130512-35130817	-	-	-	-	-	-	8.63313	1.01931	0.83727	0	1.34054	0
MERGE.331160.1	4.10052	0.00300067	0.426217	up	8:-:28702974-28703185	MERGE.331160	8:-:28702974-28703185	-	-	-	-	-	-	5.68398	1.17702	0.60426	0	0	0
MERGE.135831.1	4.10052	0.00300067	0.426217	up	16:-:88136166-88136496	MERGE.135831	16:-:88136166-88136496	-	-	-	-	-	-	3.64049	0.75386	0.38702	0	0	0
MERGE.92919.1	4.10052	0.00300067	0.426217	up	13:-:45972472-45972812	MERGE.92919	13:-:45972472-45972812	-	-	-	-	-	-	3.53374	0.73175	0.37567	0	0	0
MERGE.372973.1	4.09934	0.0105566	0.47985	up	X:-:118756724-118756972	MERGE.372973	X:-:118756724-118756972	-	-	-	-	-	-	5.58389	0	3.08682	0	0	0
MERGE.312887.1	4.09928	0.00410499	0.456137	up	7:+:45853352-45853678	MERGE.312887	7:+:45853352-45853678	-	-	-	-	-	-	5.31494	5.91389	1.17526	0	0.41815	0.42443
MERGE.72539.1	4.09911	0.00985138	0.477699	up	12:+:2762358-2762670	MERGE.72539	12:+:2762358-2762670	-	-	-	-	-	-	6.07092	7.17493	3.06956	0	3.93169	0
MERGE.374035.1	4.09903	0.00310557	0.431372	up	X:-:131401464-131401867	MERGE.374035	X:-:131401464-131401867	-	-	-	-	-	-	3.55628	2.62499	0.63417	0	0.50768	0
MERGE.179296.1	4.09845	0.00671512	0.466757	up	2:+:66014868-66015289	MERGE.179296	2:+:66014868-66015289	-	-	-	-	-	-	4.11845	4.28691	1.21425	0	1.29607	0
MERGE.283536.1	4.09831	0.00121835	0.305921	up	5:-:142493865-142494127	MERGE.283536	5:-:142493865-142494127	-	-	-	-	-	-	4.58176	1.18597	1.46125	0	0.51991	0
MERGE.133609.1	4.09801	0.00255178	0.401787	up	16:-:68293735-68294058	MERGE.133609	16:-:68293735-68294058	-	-	-	-	-	-	4.00524	4.04328	2.37228	0	0	0.64254
MERGE.137565.1	4.09784	0.00983951	0.477699	up	17:+:9264151-9264484	MERGE.137565	17:+:9264151-9264484	-	-	-	-	-	-	6.1055	0.37354	1.91771	0	0.81878	0
MERGE.126024.1	4.0978	0.00185438	0.35869	up	15:+:95776294-95776595	MERGE.126024	15:+:95776294-95776595	-	-	-	-	-	-	4.29701	0.61969	1.27255	0	0.45277	0
MERGE.73581.1	4.0978	0.00185438	0.35869	up	12:+:13012980-13013214	MERGE.73581	12:+:13012980-13013214	-	-	-	-	-	-	5.52211	0.79637	1.63536	0	0.58185	0
MERGE.263377.1	4.09776	0.00507948	0.463425	up	4:-:139941162-139941454	MERGE.263377	4:-:139941162-139941454	-	-	-	-	-	-	5.53625	2.34199	0.43721	0	0.23334	0.23684
MERGE.264441.1	4.09769	0.0113968	0.481583	up	4:+:150486938-150487495	MERGE.264441	4:+:150486938-150487495	-	-	-	-	-	-	4.23595	0.44718	0.9183	0	0	0.49745
MERGE.161424.1	4.09732	0.000865553	0.264137	up	19:-:10313855-10314103	MERGE.161424	19:-:10313855-10314103	-	-	-	-	-	-	3.72259	3.00636	3.08682	0	0.54914	0
MERGE.295536.1	4.09724	0.00440563	0.462943	up	6:-:39723610-39723957	MERGE.295536	6:-:39723610-39723957	-	-	-	-	-	-	3.46265	3.76443	5.15357	0	1.17875	0
NONHSAT236336.1	4.09722	0.0103976	0.47985	up	16:-:3110460-3134869	MERGE.127403	16:-:3100685-3134882	16:-:3110460-3134869	NONHSAG018392.3	-	-	-	lncRNA	0.64529	0.46323	0.51527	0	0	0.45089
MERGE.228682.1	4.09698	0.00641127	0.463797	up	3:-:38202841-38203071	MERGE.228682	3:-:38202841-38203071	-	-	-	-	-	-	8.4266	2.43047	3.32735	1.60473	0	0
MERGE.78638.1	4.09688	0.00423635	0.460322	up	12:-:55239434-55239697	MERGE.78638	12:-:55239434-55239697	-	-	-	-	-	-	5.96884	0.70889	2.91143	0.46805	0	0
MERGE.370923.1	4.09666	0.00207101	0.376092	up	X:+:91584476-91584724	MERGE.370923	X:+:91584476-91584724	-	-	-	-	-	-	4.83937	5.51166	2.31511	0	0	0.55738
MERGE.308193.1	4.09574	0.0026683	0.407277	up	7:+:5607868-5608193	MERGE.308193	7:+:5607868-5608193	-	-	-	-	-	-	4.62041	2.29627	1.57182	0	0.83887	0
MERGE.304983.1	4.0955	0.00119943	0.304296	up	6:-:147696541-147696809	MERGE.304983	6:-:147696541-147696809	-	-	-	-	-	-	3.61811	1.39142	0.95244	0	0	0
MERGE.204951.1	4.09543	0.0023605	0.394429	up	20:-:23607039-23607355	MERGE.204951	20:-:23607039-23607355	-	-	-	-	-	-	3.65507	2.95183	4.24316	0	0.86268	0
MERGE.48702.1	4.09433	0.00273247	0.411426	up	10:-:104772794-104773103	MERGE.48702	10:-:104772794-104773103	-	-	-	-	-	-	3.88711	1.00616	0.41324	0	0.22054	0
MERGE.274187.1	4.09395	0.00131206	0.315459	up	5:-:55192976-55193215	MERGE.274187	5:-:55192976-55193215	-	-	-	-	-	-	5.02085	1.55955	3.46946	0	0	0.28914
MERGE.361178.1	4.09267	0.00515622	0.463425	up	9:+:134741497-134741891	MERGE.361178	9:+:134741497-134741891	-	-	-	-	-	-	4.22397	1.57929	0.48647	0	0.51925	0
MERGE.308115.1	4.09242	0.0059266	0.463634	up	7:-:4872118-4872400	MERGE.308115	7:-:4872118-4872400	-	-	-	-	-	-	5.73187	5.73121	2.03697	1.52818	0	0
MERGE.263150.1	4.0923	0.002902	0.420294	up	4:-:137479883-137480158	MERGE.263150	4:-:137479883-137480158	-	-	-	-	-	-	4.7018	2.71226	0.46414	0	0.49542	0
MERGE.232690.1	4.09168	0.0127106	0.482896	up	3:-:63229563-63230085	MERGE.232690	3:-:63229563-63230085	-	-	-	-	-	-	4.47512	2.38554	2.8168	0	3.39878	0
MERGE.132773.1	4.09164	0.00811465	0.475484	up	16:+:59549514-59549855	MERGE.132773	16:+:59549514-59549855	-	-	-	-	-	-	4.87856	5.2897	0.74914	0.7226	0	0
MERGE.279679.1	4.09149	0.0100262	0.477834	up	5:-:108145084-108145425	MERGE.279679	5:-:108145084-108145425	-	-	-	-	-	-	3.79443	2.91846	0	0	0	0
MERGE.331702.1	4.09139	0.00211466	0.37934	up	8:+:34707700-34708017	MERGE.331702	8:+:34707700-34708017	-	-	-	-	-	-	4.08081	2.35404	3.22272	0	0.85997	0
MERGE.272498.1	4.09135	0.00176651	0.353479	up	5:-:38264677-38264892	MERGE.272498	5:-:38264677-38264892	-	-	-	-	-	-	4.72046	0.57761	2.66881	0	0	0
MERGE.130967.1	4.09128	0.00114973	0.29798	up	16:-:32605753-32606095	MERGE.130967	16:-:32605753-32606095	-	-	-	-	-	-	3.24289	2.90995	1.68065	0.18012	0.19932	0
MERGE.308943.1	4.08974	0.00308499	0.430468	up	7:+:11604653-11604942	MERGE.308943	7:+:11604653-11604942	-	-	-	-	-	-	4.79444	3.44177	0.6626	0.21304	0.23575	0
MERGE.253963.1	4.08858	0.00236484	0.394702	up	4:+:37599423-37599747	MERGE.253963	4:+:37599423-37599747	-	-	-	-	-	-	4.27812	1.7275	2.95622	0	0.84145	0
MERGE.49269.1	4.08852	0.00203746	0.373984	up	10:+:112093723-112093945	MERGE.49269	10:+:112093723-112093945	-	-	-	-	-	-	4.98794	1.11896	0.86168	0	0	0
MERGE.92477.1	4.08788	0.00224177	0.386551	up	13:-:41766910-41767182	MERGE.92477	13:-:41766910-41767182	-	-	-	-	-	-	3.90463	2.05655	0.46924	0	0	0
MERGE.191661.1	4.08729	0.00132105	0.315785	up	2:+:165368376-165368658	MERGE.191661	2:+:165368376-165368658	-	-	-	-	-	-	4.5855	2.20431	1.58431	0	0.24158	0.24521
MERGE.35538.1	4.08702	0.00416435	0.457734	up	1:+:246510141-246510570	MERGE.35538	1:+:246510141-246510570	-	-	-	-	-	-	3.66459	3.77193	1.34061	0	0.15899	0.64552
MERGE.313739.1	4.08674	0.00539385	0.463634	up	7:-:53106131-53106571	MERGE.313739	7:-:53106131-53106571	-	-	-	-	-	-	4.20375	0.99019	2.03338	0	0	0.62942
MERGE.158399.1	4.08671	0.00205237	0.374807	up	18:-:72820830-72821071	MERGE.158399	18:-:72820830-72821071	-	-	-	-	-	-	5.74541	2.57777	1.85273	0	0.84753	0
MERGE.233025.1	4.08639	0.0190125	0.495846	up	3:-:67697398-67697935	MERGE.233025	3:-:67697398-67697935	-	-	-	-	-	-	4.9103	1.85523	3.80975	0	4.70187	0
MERGE.369847.1	4.0862	0.0149568	0.488021	up	X:-:76902352-76902754	MERGE.369847	X:-:76902352-76902754	-	-	-	-	-	-	4.71513	0	1.43043	0	0.33929	0
MERGE.55811.1	4.08604	0.0135826	0.485001	up	11:-:27826814-27827147	MERGE.55811	11:-:27826814-27827147	-	-	-	-	-	-	5.27293	0	1.15063	0	0.20469	0
MERGE.270265.1	4.0857	0.00657589	0.464731	up	5:-:17497739-17498175	MERGE.270265	5:-:17497739-17498175	-	-	-	-	-	-	4.82553	1.57026	2.05199	0	0.15645	0.95278
MERGE.251953.1	4.08498	0.00631289	0.463797	up	4:-:10207969-10208513	MERGE.251953	4:-:10207969-10208513	-	-	-	-	-	-	3.31652	2.28925	0.70515	0	0.75267	0
MERGE.331646.1	4.08488	0.00951819	0.477699	up	8:-:33944633-33945082	MERGE.331646	8:-:33944633-33945082	-	-	-	-	-	-	4.84061	2.49528	1.13869	0	1.51928	0
ENST00000328264	-1.67167	0.0386486	0.534397	down	21:-:38054011-38121360	MERGE.216838	21:-:37606960-38121360	21:-:38054011-38121360	ENSG00000184029	10281	P56555	DSCR4	Down syndrome critical region 4 [Source:HGNC Symbol;Acc:HGNC:3045]	0.75978	0.51133	0.81669	1.29416	1.55664	2.21201
MERGE.131315.1	4.08463	0.00354385	0.446696	up	16:+:47957956-47958266	MERGE.131315	16:+:47957956-47958266	-	-	-	-	-	-	6.55703	3.00878	2.47144	0	0.43966	0.66939
MERGE.66915.1	4.08458	0.0131357	0.484146	up	11:+:100770657-100771046	MERGE.66915	11:+:100770657-100771046	-	-	-	-	-	-	6.35776	1.27963	2.46352	0	2.10362	0
MERGE.96327.1	4.08456	0.00150912	0.335285	up	13:+:95510094-95510370	MERGE.96327	13:+:95510094-95510370	-	-	-	-	-	-	3.68093	2.25206	0.6937	0	0.24681	0
MERGE.273542.1	4.08428	0.00537907	0.463634	up	5:+:45529853-45530310	MERGE.273542	5:+:45529853-45530310	-	-	-	-	-	-	3.94652	1.90687	0.8391	0	0.74637	0
MERGE.174578.1	4.08421	0.0171583	0.492475	up	2:+:30745112-30745710	MERGE.174578	2:+:30745112-30745710	-	-	-	-	-	-	4.17813	1.87458	3.63564	4.12568	0.11414	0
MERGE.309930.1	4.0835	0.0037521	0.449738	up	7:-:22742796-22743093	MERGE.309930	7:-:22742796-22743093	-	-	-	-	-	-	5.28783	2.72136	3.22407	0	1.37653	0
MERGE.193292.1	4.08336	0.00228076	0.389256	up	2:-:177710262-177710648	MERGE.193292	2:-:177710262-177710648	-	-	-	-	-	-	3.59274	1.93433	1.82058	0	0.70664	0
MERGE.121075.1	4.08319	0.0118987	0.481798	up	15:+:55650553-55650908	MERGE.121075	15:+:55650553-55650908	-	-	-	-	-	-	6.24894	4.73122	1.7992	0	3.07271	0
MERGE.155012.1	4.08306	0.0131935	0.484334	up	18:-:39555394-39555671	MERGE.155012	18:-:39555394-39555671	-	-	-	-	-	-	6.00168	0	1.38241	0	0	0
MERGE.165919.1	4.08306	0.0131935	0.484334	up	19:-:37868542-37868907	MERGE.165919	19:-:37868542-37868907	-	-	-	-	-	-	4.55865	0	1.05002	0	0	0
MERGE.75002.1	4.08306	0.0131935	0.484334	up	12:+:30623641-30624086	MERGE.75002	12:+:30623641-30624086	-	-	-	-	-	-	3.74096	0	0.86168	0	0	0
MERGE.170178.1	4.08192	0.00258811	0.404006	up	2:+:4306062-4306391	MERGE.170178	2:+:4306062-4306391	-	-	-	-	-	-	3.65153	3.78073	2.52324	0.56165	0	0
MERGE.73715.1	4.08166	0.00368219	0.448778	up	12:+:15073594-15073875	MERGE.73715	12:+:15073594-15073875	-	-	-	-	-	-	5.25915	0.66364	0.6814	0	0.48488	0
MERGE.250463.1	4.08158	0.0451238	0.548827	up	4:-:1382599-1383149	MERGE.250463	4:-:1382599-1383149	-	-	-	-	-	-	5.55146	1.35859	0	0	0	0.50377
MERGE.51582.1	4.08116	0.00711842	0.469437	up	10:+:132451389-132451701	MERGE.51582	10:+:132451389-132451701	-	-	-	-	-	-	6.21899	1.19582	0.81855	0	0.87371	0
MERGE.363394.1	4.08009	0.00246883	0.399834	up	X:+:3710423-3710735	MERGE.363394	X:+:3710423-3710735	-	-	-	-	-	-	4.14599	0.39861	1.84174	0	0.43685	0
MERGE.22495.1	4.07947	0.00442513	0.462943	up	1:-:177261736-177262075	MERGE.22495	1:-:177261736-177262075	-	-	-	-	-	-	3.7486	0.73391	6.97031	0	0	0.4082
MERGE.93828.1	4.07888	0.00221195	0.385619	up	13:-:56885821-56886138	MERGE.93828	13:-:56885821-56886138	-	-	-	-	-	-	3.20635	2.15787	0.40284	0	0	0
MERGE.234362.1	4.07861	0.00341515	0.443076	up	3:+:77084578-77084873	MERGE.234362	3:+:77084578-77084873	-	-	-	-	-	-	3.75781	2.31825	7.14087	0	0.92389	0
MERGE.268088.1	4.07837	0.00238617	0.394822	up	5:-:1996977-1997287	MERGE.268088	5:-:1996977-1997287	-	-	-	-	-	-	4.4707	2.40702	3.0893	0.59597	0.21983	0
MERGE.195945.1	4.07788	0.0102685	0.479662	up	2:+:202334657-202335009	MERGE.195945	2:+:202334657-202335009	-	-	-	-	-	-	5.90817	1.7672	0.54435	0	0	0.58975
MERGE.281337.1	4.07763	0.00137414	0.321437	up	5:-:124205869-124206162	MERGE.281337	5:-:124205869-124206162	-	-	-	-	-	-	4.09865	0.84873	1.52504	0	0.46509	0
MERGE.49047.1	4.07758	0.00678492	0.467269	up	10:-:109904832-109905334	MERGE.49047	10:-:109904832-109905334	-	-	-	-	-	-	4.88341	1.61226	1.52807	0	0.27184	0.55184
MERGE.4806.1	4.07749	0.00223927	0.386551	up	1:-:25049210-25049535	MERGE.4806	1:-:25049210-25049535	-	-	-	-	-	-	3.98066	1.33949	0.58943	0	0.41943	0
MERGE.307555.1	4.07614	0.0108847	0.480279	up	7:-:1557731-1557943	MERGE.307555	7:-:1557731-1557943	-	-	-	-	-	-	6.52765	3.22161	0	0	0	0
MERGE.139929.1	4.07592	0.00875657	0.477367	up	17:-:33910670-33911156	MERGE.139929	17:-:33910670-33911156	-	-	-	-	-	-	4.85351	1.15285	0.52609	0.25372	0.28077	0
MERGE.101164.1	4.07581	0.011081	0.480966	up	14:-:38642472-38642813	MERGE.101164	14:-:38642472-38642813	-	-	-	-	-	-	5.35286	1.09442	0.18729	0	0.39981	0
NONHSAT236503.1	4.07549	0.00358312	0.447275	up	16:-:29804259-29805496	MERGE.130374	16:-:29804259-29805496	16:-:29804259-29805496	NONHSAG108396.1	-	-	-	lncRNA	0.22462	0.20156	2.58689	0	0	0
MERGE.176869.1	4.07545	0.00545442	0.463634	up	2:-:48664960-48665277	MERGE.176869	2:-:48664960-48665277	-	-	-	-	-	-	4.95526	5.10041	2.81988	0	0	1.52754
MERGE.368879.1	4.07534	0.00110272	0.292995	up	X:-:69185703-69186014	MERGE.368879	X:-:69185703-69186014	-	-	-	-	-	-	3.5651	2.19937	1.02647	0	0.43825	0
MERGE.22397.1	4.07461	0.0217281	0.50016	up	1:-:175862375-175862903	MERGE.22397	1:-:175862375-175862903	-	-	-	-	-	-	4.55578	2.35849	0.24216	0	0.77544	0
MERGE.320086.1	4.07435	0.00665685	0.46581	up	7:+:100371126-100371358	MERGE.320086	7:+:100371126-100371358	-	-	-	-	-	-	7.95645	1.87414	5.49798	0	2.05397	0
MERGE.355664.1	4.07417	0.000970028	0.275226	up	9:-:85772690-85772952	MERGE.355664	9:-:85772690-85772952	-	-	-	-	-	-	4.0531	2.84633	1.46125	0	0.51991	0
MERGE.131884.1	4.07375	0.0125828	0.482896	up	16:-:51821883-51822196	MERGE.131884	16:-:51821883-51822196	-	-	-	-	-	-	5.01839	0	1.4279	0	0	0
MERGE.322717.1	4.07355	0.010301	0.479741	up	7:+:119811085-119811424	MERGE.322717	7:+:119811085-119811424	-	-	-	-	-	-	6.27038	1.46781	0.75355	0.72685	0	0
MERGE.300526.1	4.07325	0.020059	0.497036	up	6:+:91433403-91433967	MERGE.300526	6:+:91433403-91433967	-	-	-	-	-	-	3.77333	1.54575	0.11337	0	0	0.24564
MERGE.347371.1	4.07313	0.00432656	0.462899	up	8:-:129292951-129293266	MERGE.347371	8:-:129292951-129293266	-	-	-	-	-	-	5.57329	3.15858	2.83772	0	0.21635	1.098
MERGE.298706.1	4.07206	0.00202831	0.372998	up	6:+:68630500-68630837	MERGE.298706	6:+:68630500-68630837	-	-	-	-	-	-	3.5651	3.32212	1.51601	0.36557	0	0
MERGE.159293.1	4.07206	0.00301845	0.426796	up	18:-:79588418-79588760	MERGE.159293	18:-:79588418-79588760	-	-	-	-	-	-	3.78337	2.00059	0.37348	0	0.39865	0
MERGE.254645.1	4.07206	0.00301845	0.426796	up	4:+:44922268-44922570	MERGE.254645	4:+:44922268-44922570	-	-	-	-	-	-	4.28283	2.26469	0.42278	0	0.45127	0
MERGE.54661.1	4.07168	0.0232565	0.503738	up	11:-:14141523-14142020	MERGE.54661	11:-:14141523-14142020	-	-	-	-	-	-	3.35033	10.2717	1.54341	3.47369	0	0
MERGE.359087.1	4.07139	0.00117217	0.300237	up	9:+:117737227-117737554	MERGE.359087	9:+:117737227-117737554	-	-	-	-	-	-	3.39119	1.90189	1.95279	0.18836	0	0
MERGE.309571.1	4.07127	0.00398564	0.453954	up	7:+:18203191-18203492	MERGE.309571	7:+:18203191-18203492	-	-	-	-	-	-	5.37126	1.03281	1.06046	0	0.67915	0
MERGE.284942.1	4.07095	0.000973457	0.275437	up	5:+:155911824-155912063	MERGE.284942	5:+:155911824-155912063	-	-	-	-	-	-	3.66908	3.1191	3.46946	0	0.56973	0
MERGE.261881.1	4.07061	0.00196136	0.368667	up	4:+:118410126-118410486	MERGE.261881	4:+:118410126-118410486	-	-	-	-	-	-	3.33796	2.07364	0.53228	0	0.37877	0
ENST00000644478	-2.11416	0.0301328	0.517194	down	2:+:87455427-87627504	MERGE.182050	2:+:87449518-87767359	2:+:87455427-87627504	ENSG00000222041	112597	-	CYTOR	cytoskeleton regulator RNA	0.30923	0.46826	1.38894	2.88557	0.91233	2.14143
NONHSAT242327.1	4.06994	0.0102616	0.479517	up	2:-:95925522-95941757	MERGE.182821	2:-:95836919-95992268	2:-:95925522-95941757	NONHSAG028598.3	-	-	-	lncRNA	1.19603	2.34771	0	0	0	0
MERGE.303404.1	4.06986	0.0156973	0.490364	up	6:-:128027226-128027463	MERGE.303404	6:-:128027226-128027463	-	-	-	-	-	-	8.17876	0	2.15299	0	0.57452	0
MERGE.364653.1	4.06972	0.0097041	0.477699	up	X:+:19519580-19520084	MERGE.364653	X:+:19519580-19520084	-	-	-	-	-	-	5.97818	1.16137	1.53315	0	1.2728	0
MERGE.313694.1	4.06922	0.00104424	0.28539	up	7:-:52629195-52629414	MERGE.313694	7:-:52629195-52629414	-	-	-	-	-	-	4.2133	1.13422	2.62029	0	0.31076	0
NONHSAT181172.1	4.06816	0.0132865	0.484643	up	2:+:4303310-4317656	MERGE.170169	2:+:4235794-4319336	2:+:4303310-4317656	NONHSAG077065.1	-	-	-	lncRNA	1.18761	1.7184	1.06684	0	0	1.20028
MERGE.283703.1	4.06803	0.00678363	0.467269	up	5:-:144611173-144611670	MERGE.283703	5:-:144611173-144611670	-	-	-	-	-	-	3.81566	1.62845	1.02894	0.74436	0	0
MERGE.50709.1	4.06794	0.0218184	0.500607	up	10:-:125430295-125430680	MERGE.50709	10:-:125430295-125430680	-	-	-	-	-	-	6.00341	1.29289	0	0	0.17712	0.17978
MERGE.371328.1	4.06788	0.00546885	0.463634	up	X:+:97370292-97370707	MERGE.371328	X:+:97370292-97370707	-	-	-	-	-	-	4.45637	1.0497	1.5397	0	0.82173	0
MERGE.135207.1	4.0666	0.00763479	0.471938	up	16:+:83745504-83745860	MERGE.135207	16:+:83745504-83745860	-	-	-	-	-	-	5.45251	2.09687	2.69124	1.73059	0	0
MERGE.220694.1	4.06658	0.00241005	0.396255	up	22:+:26324084-26324419	MERGE.220694	22:+:26324084-26324419	-	-	-	-	-	-	3.51735	4.2702	1.33441	0.36775	0	0
MERGE.352959.1	4.06598	0.00401648	0.454461	up	9:+:37019183-37019567	MERGE.352959	9:+:37019183-37019567	-	-	-	-	-	-	3.73178	3.72672	0.83184	0	0.71031	0
MERGE.61289.1	4.06591	0.0139227	0.485904	up	11:-:62443794-62444178	MERGE.61289	11:-:62443794-62444178	-	-	-	-	-	-	5.89862	4.6989	1.33094	2.40709	0.17758	0
ENST00000642451	-3.5358	0.0248193	0.506943	down	2:+:87455368-87590491	MERGE.182050	2:+:87449518-87767359	2:+:87455368-87590491	ENSG00000222041	112597	-	CYTOR	cytoskeleton regulator RNA	0.00308	1.22073	1.04024	1.45573	1.35607	1.21938
MERGE.332730.1	4.06547	0.00261238	0.404783	up	8:-:46562784-46563050	MERGE.332730	8:-:46562784-46563050	-	-	-	-	-	-	4.16596	1.40184	0.47979	0	0	0
NONHSAT065650.2	4.06504	0.00932962	0.477699	up	19:-:34900948-34906209	MERGE.165518	19:-:34900897-34906209	19:-:34900948-34906209	NONHSAG025541.2	-	-	-	lncRNA	0.69589	0.49956	1.41054	0.37106	0	0
MERGE.232890.1	4.06463	0.00426917	0.460996	up	3:-:65762777-65763111	MERGE.232890	3:-:65762777-65763111	-	-	-	-	-	-	5.25719	1.48972	0.95599	0	0.20408	0.41429
MERGE.54998.1	4.06421	0.00381109	0.450958	up	11:-:18220332-18220702	MERGE.54998	11:-:18220332-18220702	-	-	-	-	-	-	3.62276	0.16815	1.8991	0	0.36856	0
MERGE.64737.1	4.06418	0.00233961	0.39376	up	11:+:81217497-81217740	MERGE.64737	11:+:81217497-81217740	-	-	-	-	-	-	3.79888	4.60195	0.52501	0	0	0
MERGE.241330.1	4.06406	0.0108024	0.48005	up	3:+:133363269-133363503	MERGE.241330	3:+:133363269-133363503	-	-	-	-	-	-	5.71933	0	3.54327	0	0	0
MERGE.364788.1	4.06405	0.00340552	0.442721	up	X:-:20754387-20754593	MERGE.364788	X:-:20754387-20754593	-	-	-	-	-	-	6.49296	5.12316	5.87912	0	0	1.34094
MERGE.24237.1	4.06349	0.00152639	0.336463	up	1:+:186992834-186993137	MERGE.24237	1:+:186992834-186993137	-	-	-	-	-	-	3.35401	0.82082	0.84278	0	0	0
MERGE.159090.1	4.06348	0.0187087	0.495599	up	18:-:78165489-78165936	MERGE.159090	18:-:78165489-78165936	-	-	-	-	-	-	8.27612	2.08868	4.71808	0.55163	0.91564	0
MERGE.254481.1	4.06338	0.00124887	0.308087	up	4:-:42339248-42339585	MERGE.254481	4:-:42339248-42339585	-	-	-	-	-	-	4.11358	2.39931	2.27402	0	0.40454	0.20531
MERGE.311308.1	4.06301	0.00229666	0.389986	up	7:+:33494711-33494936	MERGE.311308	7:+:33494711-33494936	-	-	-	-	-	-	4.71666	7.17669	2.83414	0	0.90754	0
MERGE.61037.1	4.06271	0.0079469	0.474525	up	11:+:62018461-62018979	MERGE.61037	11:+:62018461-62018979	-	-	-	-	-	-	3.57197	2.16354	2.83851	0	1.97595	0
NONHSAT236876.1	4.0624	0.00571349	0.463634	up	16:-:87361310-87362210	MERGE.135770	16:-:87361310-87362210	16:-:87361310-87362210	NONHSAG108534.1	-	-	-	lncRNA	2.70053	0.90007	1.49288	0.13714	0.30352	0
MERGE.89551.1	4.062	0.0109444	0.480279	up	12:+:133168798-133169088	MERGE.89551	12:+:133168798-133169088	-	-	-	-	-	-	4.77797	2.78682	0	0	0.23494	0
MERGE.372129.1	4.06141	0.00275613	0.412148	up	X:-:107282854-107283074	MERGE.372129	X:-:107282854-107283074	-	-	-	-	-	-	5.03308	0.56454	8.11512	0	0.61871	0
MERGE.333248.1	4.06139	0.00596979	0.463634	up	8:+:55555668-55555944	MERGE.333248	8:+:55555668-55555944	-	-	-	-	-	-	5.35408	0.22521	0.6937	0	0.24681	0
MERGE.162499.1	4.06133	0.00866424	0.476685	up	19:-:19241995-19242429	MERGE.162499	19:-:19241995-19242429	-	-	-	-	-	-	3.83556	1.43407	4.85908	1.5623	0	0
MERGE.95028.1	4.06111	0.0163051	0.491373	up	13:+:76212453-76213197	MERGE.95028	13:+:76212453-76213197	-	-	-	-	-	-	3.95032	1.17228	2.4073	1.57565	0.18354	0
MERGE.136558.1	4.06109	0.0263538	0.509865	up	17:-:1978212-1978552	MERGE.136558	17:-:1978212-1978552	-	-	-	-	-	-	6.93156	0	1.87834	0	0.60148	0
MERGE.129507.1	4.0607	0.00612959	0.463634	up	16:+:21525746-21526042	MERGE.129507	16:+:21525746-21526042	-	-	-	-	-	-	6.08588	3.78073	1.72529	0	1.61136	0
MERGE.158516.1	4.06041	0.00471427	0.463425	up	18:-:74038646-74038896	MERGE.158516	18:-:74038646-74038896	-	-	-	-	-	-	6.64728	0.99414	1.27593	0	0.81714	0
MERGE.240952.1	4.0604	0.00103846	0.28538	up	3:+:129620676-129620953	MERGE.240952	3:+:129620676-129620953	-	-	-	-	-	-	4.00112	1.34637	1.84321	0	0.49185	0
MERGE.50773.1	4.06034	0.0105639	0.47985	up	10:-:125914761-125915084	MERGE.50773	10:-:125914761-125915084	-	-	-	-	-	-	4.00524	0	3.75611	0	0.21101	0
MERGE.62885.1	4.05935	0.00138981	0.323842	up	11:-:69882800-69883090	MERGE.62885	11:-:69882800-69883090	-	-	-	-	-	-	4.30017	1.5006	1.98097	0.21231	0.23494	0
MERGE.152523.1	4.05909	0.0023572	0.394429	up	18:+:12556703-12557013	MERGE.152523	18:+:12556703-12557013	-	-	-	-	-	-	4.17266	1.20351	3.29525	0.39731	0	0
MERGE.128740.1	4.05851	0.0217137	0.50016	up	16:-:14293450-14293788	MERGE.128740	16:-:14293450-14293788	-	-	-	-	-	-	7.24588	0	0.75577	0	0.40335	0
MERGE.265493.1	4.05845	0.00687288	0.467597	up	4:-:163529366-163529707	MERGE.265493	4:-:163529366-163529707	-	-	-	-	-	-	5.42062	0.72961	0.74914	0	0	0.40581
MERGE.25019.1	4.05825	0.00383664	0.451408	up	1:+:198560240-198560447	MERGE.25019	1:+:198560240-198560447	-	-	-	-	-	-	6.01611	0.89974	0.61588	0	0	0
MERGE.304386.1	4.05761	0.0226598	0.502502	up	6:-:139925006-139925635	MERGE.304386	6:-:139925006-139925635	-	-	-	-	-	-	4.37715	0.4951	1.72837	1.471	0	0
MERGE.47884.1	4.05759	0.00890842	0.477367	up	10:-:99543044-99543466	MERGE.47884	10:-:99543044-99543466	-	-	-	-	-	-	4.60176	3.68688	2.11991	0	2.42439	0
MERGE.266702.1	4.05702	0.00819531	0.47572	up	4:+:180552508-180552965	MERGE.266702	4:+:180552508-180552965	-	-	-	-	-	-	4.35129	0.95344	2.51731	0	1.1942	0
MERGE.253706.1	4.05683	0.00389073	0.453856	up	4:-:33090423-33090790	MERGE.253706	4:-:33090423-33090790	-	-	-	-	-	-	4.40794	0.67807	2.43674	0	0.18578	0.37714
MERGE.194177.1	4.0564	0.00286271	0.417313	up	2:+:185940598-185940885	MERGE.194177	2:+:185940598-185940885	-	-	-	-	-	-	5.06913	2.16604	1.112	0	0.71216	0
MERGE.186172.1	4.05609	0.0069576	0.468637	up	2:-:120089200-120089866	MERGE.186172	2:-:120089200-120089866	-	-	-	-	-	-	3.68269	3.36694	1.44044	0.18525	0	0.41615
MERGE.91208.1	4.05591	0.00185233	0.358578	up	13:+:29308375-29308710	MERGE.91208	13:+:29308375-29308710	-	-	-	-	-	-	3.58632	1.48529	3.2407	0	0.61043	0
MERGE.33067.1	4.0544	0.00249225	0.400152	up	1:+:238006602-238006929	MERGE.33067	1:+:238006602-238006929	-	-	-	-	-	-	4.23899	2.28227	1.95279	0	0.83375	0
MERGE.129196.1	4.05419	0.00233366	0.393146	up	16:+:18962502-18962739	MERGE.129196	16:+:18962502-18962739	-	-	-	-	-	-	4.28411	2.62109	0.53825	0	0	0
MERGE.265505.1	4.05391	0.00213676	0.379823	up	4:+:163712952-163713269	MERGE.265505	4:+:163712952-163713269	-	-	-	-	-	-	3.64358	3.9234	0.80568	0.19428	0	0
MERGE.366186.1	4.05358	0.0025946	0.404187	up	X:-:38342433-38342698	MERGE.366186	X:-:38342433-38342698	-	-	-	-	-	-	5.22703	0.70356	3.13034	0	0.25702	0.26088
MERGE.314324.1	4.05295	0.00110342	0.292995	up	7:+:57563164-57563500	MERGE.314324	7:+:57563164-57563500	-	-	-	-	-	-	3.30063	0.92555	1.71057	0	0.40574	0
MERGE.18068.1	4.05257	0.0220087	0.501155	up	1:+:143450153-143450603	MERGE.18068	1:+:143450153-143450603	-	-	-	-	-	-	5.96028	0.55328	0.42606	0	0.90955	0
MERGE.361489.1	4.05214	0.00265796	0.407277	up	9:-:136671315-136671660	MERGE.361489	9:-:136671315-136671660	-	-	-	-	-	-	3.75057	0.36059	1.48096	0	0.39519	0
MERGE.202762.1	4.05214	0.0105729	0.47985	up	20:+:7596791-7597054	MERGE.202762	20:+:7596791-7597054	-	-	-	-	-	-	4.91552	4.25332	0	0	0.25897	0
NONHSAT207235.1	4.05166	0.00743797	0.471581	up	6:+:39191474-39191693	MERGE.295461	6:+:39191474-39191693	6:+:39191474-39191693	NONHSAG093192.1	-	-	-	lncRNA	10.9546	1.70133	3.78486	0.56165	0	0.31543
MERGE.220770.1	4.05146	0.00758065	0.471581	up	22:-:27456692-27456966	MERGE.220770	22:-:27456692-27456966	-	-	-	-	-	-	7.07834	4.08319	2.09623	0	2.23749	0
MERGE.21050.1	4.05117	0.00474242	0.463425	up	1:-:162676689-162677023	MERGE.21050	1:-:162676689-162677023	-	-	-	-	-	-	4.91132	0.74486	2.48558	0	0.81633	0
MERGE.282954.1	4.05083	0.00585631	0.463634	up	5:+:138155397-138155865	MERGE.282954	5:+:138155397-138155865	-	-	-	-	-	-	3.26104	1.59613	3.41426	1.05385	0	0
MERGE.371017.1	4.05053	0.00552626	0.463634	up	X:-:93014139-93014393	MERGE.371017	X:-:93014139-93014393	-	-	-	-	-	-	5.45251	0.48927	0.50236	0	0	0
MERGE.355750.1	4.05053	0.00552626	0.463634	up	9:+:86520902-86521170	MERGE.355750	9:+:86520902-86521170	-	-	-	-	-	-	5.16873	0.46381	0.47622	0	0	0
MERGE.155148.1	4.0494	0.00286998	0.417852	up	18:-:41626016-41626292	MERGE.155148	18:-:41626016-41626292	-	-	-	-	-	-	5.18677	0.67562	1.84986	0.22304	0.24681	0
MERGE.308716.1	4.04836	0.00375785	0.449738	up	7:-:9553597-9553898	MERGE.308716	7:-:9553597-9553898	-	-	-	-	-	-	4.60394	1.23938	0.42418	0	0.45277	0
MERGE.372061.1	4.04814	0.0308409	0.518004	up	X:-:106354455-106354876	MERGE.372061	X:-:106354455-106354876	-	-	-	-	-	-	6.58952	2.66084	0.30356	0	1.29607	0
MERGE.15635.1	4.04811	0.00170399	0.349509	up	1:+:105156566-105156878	MERGE.15635	1:+:105156566-105156878	-	-	-	-	-	-	3.99792	1.19582	1.43246	0.19739	0	0
MERGE.314799.1	4.04807	0.0130754	0.484049	up	7:-:64580911-64581282	MERGE.314799	7:-:64580911-64581282	-	-	-	-	-	-	7.72438	1.67694	1.37745	0	0.36757	0.74617
MERGE.318685.1	4.04723	0.00311545	0.431472	up	7:-:92789958-92790292	MERGE.318685	7:-:92789958-92790292	-	-	-	-	-	-	3.87372	7.07617	2.29438	0	0.40817	0.41429
MERGE.330153.1	4.04676	0.0156971	0.490364	up	8:-:19999566-19999878	MERGE.330153	8:-:19999566-19999878	-	-	-	-	-	-	7.10742	0.1993	1.22782	0	0.87371	0
MERGE.216682.1	4.04569	0.00144915	0.329323	up	21:-:37108542-37108753	MERGE.216682	21:-:37108542-37108753	-	-	-	-	-	-	3.93506	0.88276	5.43833	0	0.32249	0
MERGE.84711.1	4.04558	0.00996007	0.477699	up	12:+:107454531-107454869	MERGE.84711	12:+:107454531-107454869	-	-	-	-	-	-	5.74202	0.36804	1.88942	0	0.8067	0
MERGE.24148.1	4.04555	0.0109046	0.480279	up	1:+:185609204-185609561	MERGE.24148	1:+:185609204-185609561	-	-	-	-	-	-	5.17836	0.17425	2.32589	0	0	0.38767
MERGE.119349.1	4.04534	0.0129507	0.482896	up	15:+:41877716-41878020	MERGE.119349	15:+:41877716-41878020	-	-	-	-	-	-	4.86256	4.90875	0	0	0.44831	0
NONHSAT039221.2	4.04477	0.00123517	0.307451	up	14:-:90452063-90455117	MERGE.111705	14:-:90452063-90456787	14:-:90452063-90455117	NONHSAG015693.2	-	-	-	lncRNA	1.25113	2.19655	0.90213	0	0	0
MERGE.61026.1	4.0444	0.00631637	0.463797	up	11:-:61978893-61979383	MERGE.61026	11:-:61978893-61979383	-	-	-	-	-	-	3.87006	1.01641	2.47857	0	0.13924	0.70666
MERGE.369120.1	4.04413	0.0155	0.489874	up	X:-:71641786-71642113	MERGE.369120	X:-:71641786-71642113	-	-	-	-	-	-	5.65199	0	1.75751	0	0.41688	0
MERGE.134156.1	4.04376	0.0111729	0.481313	up	16:+:75129307-75129677	MERGE.134156	16:+:75129307-75129677	-	-	-	-	-	-	8.99443	6.05324	7.07847	0	0.73712	2.80568
MERGE.307256.1	4.04349	0.0109309	0.480279	up	6:-:170048648-170049138	MERGE.307256	6:-:170048648-170049138	-	-	-	-	-	-	4.34202	0.5082	0.78271	0.50332	0	0
MERGE.318011.1	4.04297	0.00377424	0.449738	up	7:-:87695727-87696082	MERGE.318011	7:-:87695727-87696082	-	-	-	-	-	-	4.29615	2.10276	2.6988	0	0	0.77971
MERGE.91915.1	4.04286	0.0133745	0.484759	up	13:-:36555053-36555509	MERGE.91915	13:-:36555053-36555509	-	-	-	-	-	-	6.59192	1.50154	1.82203	0.13519	0.89761	0
MERGE.33041.1	4.04285	0.00157249	0.339547	up	1:+:236969052-236969388	MERGE.33041	1:+:236969052-236969388	-	-	-	-	-	-	3.57568	0.74044	1.14038	0	0.40574	0
MERGE.140893.1	4.04277	0.0329566	0.522156	up	17:+:41523370-41528848	MERGE.140893	17:+:41523370-41528848	-	-	-	-	-	-	30.2198	13.4679	15.4171	15.6371	9.32715	0
MERGE.49636.1	4.04266	0.00880967	0.477367	up	10:-:116248231-116248577	MERGE.49636	10:-:116248231-116248577	-	-	-	-	-	-	5.34251	0.89888	4.43007	0	1.37918	0
MERGE.92539.1	4.04217	0.00293868	0.422703	up	13:+:42410190-42410482	MERGE.92539	13:+:42410190-42410482	-	-	-	-	-	-	6.01078	2.98071	1.74885	0.42172	0.46667	0
MERGE.36348.1	4.04185	0.00387163	0.453237	up	10:+:12381535-12381865	MERGE.36348	10:+:12381535-12381865	-	-	-	-	-	-	4.76065	0.75386	2.90264	0	0.20655	0.4193
MERGE.88906.1	4.04177	0.0122583	0.482742	up	12:+:131908029-131908259	MERGE.88906	12:+:131908029-131908259	-	-	-	-	-	-	6.42027	2.16042	0	0	0	0
MERGE.333459.1	4.04177	0.0122583	0.482742	up	8:-:59949503-59949831	MERGE.333459	8:-:59949503-59949831	-	-	-	-	-	-	4.50785	1.51689	0	0	0	0
MERGE.72012.1	4.04177	0.0122583	0.482742	up	11:+:135073667-135073992	MERGE.72012	11:+:135073667-135073992	-	-	-	-	-	-	4.54933	1.53085	0	0	0	0
MERGE.251723.1	4.04164	0.0141802	0.48661	up	4:+:8506317-8506659	MERGE.251723	4:+:8506317-8506659	-	-	-	-	-	-	4.99945	0	1.12043	0	0.19932	0
MERGE.230802.1	4.04161	0.0111202	0.481276	up	3:+:50467030-50467402	MERGE.230802	3:+:50467030-50467402	-	-	-	-	-	-	3.60333	2.00693	0	0	0	0
MERGE.299842.1	4.04111	0.00291421	0.420939	up	6:+:84074459-84074664	MERGE.299842	6:+:84074459-84074664	-	-	-	-	-	-	6.97444	1.81695	2.48744	0.59983	0	0
MERGE.317150.1	4.04084	0.00900774	0.477367	up	7:-:80908187-80908485	MERGE.317150	7:-:80908187-80908485	-	-	-	-	-	-	6.82019	2.71226	1.0711	0	1.37193	0
MERGE.268383.1	4.04062	0.00108679	0.291888	up	5:-:3726208-3726432	MERGE.268383	5:-:3726208-3726432	-	-	-	-	-	-	3.7077	1.38627	1.99271	0	0	0
MERGE.317589.1	4.04039	0.00253445	0.401787	up	7:+:83716445-83716785	MERGE.317589	7:+:83716445-83716785	-	-	-	-	-	-	3.66965	0.36588	1.87834	0	0.40098	0
MERGE.80083.1	4.04006	0.00457938	0.463425	up	12:-:66522002-66522286	MERGE.80083	12:-:66522002-66522286	-	-	-	-	-	-	5.52903	1.53219	0.89897	0.43356	0	0
MERGE.332979.1	4.04001	0.00112956	0.296543	up	8:-:49015865-49016142	MERGE.332979	8:-:49015865-49016142	-	-	-	-	-	-	3.33427	0.89758	1.84321	0	0.24593	0
NONHSAT128225.2	4.03984	0.0110048	0.480516	up	8:-:105142860-105188606	MERGE.342428	8:-:105142860-105188607	8:-:105142860-105188606	NONHSAG051006.2	-	-	-	lncRNA	1.03391	2.60177	0	0	0	0
MERGE.251629.1	4.03957	0.005997	0.463634	up	4:-:7651054-7651319	MERGE.251629	4:-:7651054-7651319	-	-	-	-	-	-	6.96937	3.04874	3.13034	1.62584	0.25702	0
MERGE.92190.1	4.03907	0.00316423	0.433938	up	13:+:39338659-39339003	MERGE.92190	13:+:39338659-39339003	-	-	-	-	-	-	5.64216	2.16981	2.59919	0.35816	0	0.20114
MERGE.376121.1	4.03864	0.00108623	0.291888	up	Y:+:11422204-11422425	MERGE.376121	Y:+:11422204-11422425	-	-	-	-	-	-	3.75781	1.686	1.73112	0	0	0
MERGE.273877.1	4.03817	0.00219602	0.384348	up	5:+:51872973-51873213	MERGE.273877	5:+:51872973-51873213	-	-	-	-	-	-	4.42309	0.51769	1.59464	0	0	0
MERGE.334320.1	4.0376	0.00455392	0.463425	up	8:-:67859522-67859817	MERGE.334320	8:-:67859522-67859817	-	-	-	-	-	-	4.61897	4.84725	4.11141	1.25234	0.23097	0
MERGE.98964.1	4.03749	0.0103457	0.47985	up	14:-:23822964-23823376	MERGE.98964	14:-:23822964-23823376	-	-	-	-	-	-	4.93762	4.68243	1.55088	0	0.16554	1.84826
MERGE.3436.1	4.03673	0.00433403	0.462943	up	1:-:17469522-17469782	MERGE.3436	1:-:17469522-17469782	-	-	-	-	-	-	5.94866	1.91209	0.98163	0.47343	0	0
MERGE.166499.1	4.03666	0.0026993	0.408587	up	19:+:41546486-41546812	MERGE.166499	19:+:41546486-41546812	-	-	-	-	-	-	4.11022	0.57231	1.56701	0.18894	0	0
MERGE.126023.1	4.03661	0.00122086	0.306251	up	15:-:95771411-95771694	MERGE.126023	15:-:95771411-95771694	-	-	-	-	-	-	3.26382	1.97689	0.90213	0	0.24073	0
MERGE.332442.1	4.03653	0.00384187	0.451712	up	8:+:42013135-42013406	MERGE.332442	8:+:42013135-42013406	-	-	-	-	-	-	4.94133	1.37607	5.41612	0.68142	0	0
NONHSAT151932.1	4.03634	0.00823861	0.47572	up	1:-:91913538-91914223	MERGE.14026	1:-:91913538-91914223	1:-:91913538-91914223	NONHSAG057950.1	-	-	-	lncRNA	2.83753	1.36404	1.68065	0	1.2956	0
MERGE.282947.1	4.03605	0.0123632	0.482896	up	5:-:138107074-138107553	MERGE.282947	5:-:138107074-138107553	-	-	-	-	-	-	4.24841	4.1588	1.06752	1.67326	0.14243	0
MERGE.62824.1	4.0356	0.00494765	0.463425	up	11:+:69575869-69576258	MERGE.62824	11:+:69575869-69576258	-	-	-	-	-	-	5.94183	2.55926	3.12046	0.31683	0.70121	0
MERGE.321274.1	4.03511	0.0155668	0.489874	up	7:+:107483816-107484336	MERGE.321274	7:+:107483816-107484336	-	-	-	-	-	-	6.18247	3.59205	2.33585	0	2.23081	0.13319
MERGE.326922.1	4.03472	0.00548229	0.463634	up	7:-:147306288-147306608	MERGE.326922	7:-:147306288-147306608	-	-	-	-	-	-	4.33143	2.91505	5.58705	0	1.70387	0
MERGE.364290.1	4.0346	0.00604206	0.463634	up	X:+:15537602-15537891	MERGE.364290	X:+:15537602-15537891	-	-	-	-	-	-	6.07296	1.93599	0.88347	0	0.943	0
MERGE.374603.1	4.03406	0.00211906	0.379511	up	X:+:139307456-139307791	MERGE.374603	X:+:139307456-139307791	-	-	-	-	-	-	4.13806	1.85661	2.09692	0	0.20348	0.41306
MERGE.229820.1	4.03348	0.00418789	0.458421	up	3:+:45226719-45227010	MERGE.229820	3:+:45226719-45227010	-	-	-	-	-	-	5.39649	0.85455	1.31613	0	0.70241	0
MERGE.5551.1	4.0325	0.00978603	0.477699	up	1:-:29699466-29699866	MERGE.5551	1:-:29699466-29699866	-	-	-	-	-	-	5.31653	2.33349	1.59729	0	1.87542	0
MERGE.223653.1	4.03246	0.0116865	0.481798	up	22:+:48596382-48596610	MERGE.223653	22:+:48596382-48596610	-	-	-	-	-	-	6.07157	2.7241	0	0	0	0
MERGE.298603.1	4.03236	0.00523619	0.463517	up	6:-:67424898-67425152	MERGE.298603	6:-:67424898-67425152	-	-	-	-	-	-	5.81601	5.87125	3.51655	0	2.14487	0
MERGE.98030.1	4.03234	0.0112823	0.481349	up	14:+:18487741-18487998	MERGE.98030	14:+:18487741-18487998	-	-	-	-	-	-	8.71238	2.90149	1.48957	0	0	1.61381
MERGE.254768.1	4.03209	0.0157944	0.490762	up	4:-:47079359-47079629	MERGE.254768	4:-:47079359-47079629	-	-	-	-	-	-	6.66976	0.92077	0	0	0	0
MERGE.129917.1	4.03202	0.0214052	0.499513	up	16:-:25375453-25375915	MERGE.129917	16:-:25375453-25375915	-	-	-	-	-	-	5.4054	1.07787	0.27668	0	0	0.59951
MERGE.128120.1	4.03197	0.00601147	0.463634	up	16:-:8831747-8832098	MERGE.128120	16:-:8831747-8832098	-	-	-	-	-	-	4.73996	1.24055	0.54589	0	0.58268	0
MERGE.132850.1	4.03171	0.00143466	0.327875	up	16:-:60721784-60722086	MERGE.132850	16:-:60721784-60722086	-	-	-	-	-	-	3.67099	2.47057	0.84556	0	0.45127	0
MERGE.260009.1	4.03153	0.0332444	0.523035	up	4:-:92383048-92383652	MERGE.260009	4:-:92383048-92383652	-	-	-	-	-	-	3.83027	1.85599	0	0.30636	0	0
MERGE.94718.1	4.03074	0.00211055	0.379284	up	13:-:72584599-72584811	MERGE.94718	13:-:72584599-72584811	-	-	-	-	-	-	6.09247	3.51448	2.10498	0	0.96293	0
MERGE.130909.1	4.02991	0.00992119	0.477699	up	16:+:33821163-33821641	MERGE.130909	16:+:33821163-33821641	-	-	-	-	-	-	4.69268	5.73029	2.13951	0	0.28546	1.73847
MERGE.285417.2	4.02991	0.0252862	0.507582	up	5:+:150401637-150412744	MERGE.285417	5:+:150401381-150412752	-	-	-	-	-	-	30.8768	17.3446	20.6049	17.5512	9.3667	0
MERGE.159688.1	4.0295	0.0125578	0.482896	up	19:+:2079059-2079322	MERGE.159688	19:+:2079059-2079322	-	-	-	-	-	-	5.61773	0	1.94095	0	0	0
MERGE.236971.1	4.02944	0.0107911	0.48005	up	3:+:103049636-103049956	MERGE.236971	3:+:103049636-103049956	-	-	-	-	-	-	6.35276	2.91505	0.59861	0	0.21298	0.64854
MERGE.189716.1	4.02943	0.00266604	0.407277	up	2:+:148749308-148749656	MERGE.189716	2:+:148749308-148749656	-	-	-	-	-	-	3.98392	1.96619	1.83529	0	0.78358	0
MERGE.336294.1	4.02835	0.00304674	0.428307	up	8:-:77721988-77722373	MERGE.336294	8:-:77721988-77722373	-	-	-	-	-	-	3.60204	2.58578	1.16156	0	0.70847	0
MERGE.124439.1	4.02782	0.0335761	0.523652	up	15:-:81194937-81195397	MERGE.124439	15:-:81194937-81195397	-	-	-	-	-	-	7.0374	1.75915	0.55576	0	2.07624	0
MERGE.138654.1	4.0274	0.00232556	0.392427	up	17:-:19000805-19001150	MERGE.138654	17:-:19000805-19001150	-	-	-	-	-	-	3.48267	1.26206	3.33216	0.35712	0	0
MERGE.121283.1	4.02734	0.0019372	0.365796	up	15:-:57127653-57127961	MERGE.121283	15:-:57127653-57127961	-	-	-	-	-	-	3.89969	0.80753	3.1093	0	0	0.22458
MERGE.168978.1	4.0265	0.00412601	0.456799	up	2:-:811630-812025	MERGE.168978	2:-:811630-812025	-	-	-	-	-	-	3.97923	0.78765	1.77921	0	0.69058	0
MERGE.216015.1	4.02647	0.00988314	0.477699	up	21:+:31375804-31376272	MERGE.216015	21:+:31375804-31376272	-	-	-	-	-	-	6.1268	2.39419	5.32624	0	0.87464	0.44388
MERGE.283682.1	4.02647	0.0177332	0.493855	up	5:-:144256775-144257449	MERGE.283682	5:-:144256775-144257449	-	-	-	-	-	-	4.05101	4.25122	1.13869	0	0.20257	1.64489
MERGE.261613.1	4.02585	0.0176977	0.493855	up	4:-:114086899-114087317	MERGE.261613	4:-:114086899-114087317	-	-	-	-	-	-	4.86691	0.8933	0	0	0.32634	0
MERGE.134752.1	4.02572	0.00327604	0.437597	up	16:-:78780157-78780478	MERGE.134752	16:-:78780157-78780478	-	-	-	-	-	-	3.45438	0.19373	1.39242	0	0	0
MERGE.300332.1	4.02499	0.00393261	0.453856	up	6:-:89323311-89323545	MERGE.300332	6:-:89323311-89323545	-	-	-	-	-	-	5.52211	0.26546	3.27071	0	0.58185	0
MERGE.154351.1	4.02492	0.00367949	0.448769	up	18:+:31582769-31583087	MERGE.154351	18:+:31582769-31583087	-	-	-	-	-	-	4.64916	1.95555	0.80315	0	0.64296	0
MERGE.375418.1	4.02491	0.0119111	0.481798	up	X:-:149762080-149762417	MERGE.375418	X:-:149762080-149762417	-	-	-	-	-	-	5.75901	0.18456	1.51601	0	0	0.41061
MERGE.131072.21	4.02468	0.0281383	0.514305	up	16:+:34582647-34588341	MERGE.131072	16:+:34571511-34588990	-	-	-	-	-	-	25.336	50.7968	8.6012	14.1805	0	6.8072
MERGE.684.1	4.02393	0.00268285	0.407915	up	1:-:3358658-3358858	MERGE.684	1:-:3358658-3358858	-	-	-	-	-	-	5.53389	2.17251	0.63733	0	0.34014	0
MERGE.266634.1	4.02385	0.00317011	0.433938	up	4:-:179333664-179333997	MERGE.266634	4:-:179333664-179333997	-	-	-	-	-	-	3.33027	4.85608	2.30125	0	0.81878	0
MERGE.265661.1	4.02368	0.00826575	0.47572	up	4:+:166001008-166001342	MERGE.265661	4:+:166001008-166001342	-	-	-	-	-	-	4.9805	2.04836	0.3824	0.36885	0	0
MERGE.7675.1	4.02325	0.00954654	0.477699	up	1:-:41358370-41358651	MERGE.7675	1:-:41358370-41358651	-	-	-	-	-	-	4.93046	10.8394	1.81706	0	0	1.47646
MERGE.266233.1	4.02287	0.00141545	0.325462	up	4:+:173610416-173610672	MERGE.266233	4:+:173610416-173610672	-	-	-	-	-	-	3.42638	0.72819	2.24305	0	0	0
MERGE.15238.1	4.02245	0.0061353	0.463634	up	1:+:101395942-101396445	MERGE.15238	1:+:101395942-101396445	-	-	-	-	-	-	3.67828	4.45586	1.14378	0	0.2713	0.55074
MERGE.302795.1	4.0216	0.0100046	0.477699	up	6:+:120052169-120052641	MERGE.302795	6:+:120052169-120052641	-	-	-	-	-	-	4.11532	0.39566	2.16665	0	0.7227	0
MERGE.261552.1	4.0213	0.0078874	0.473942	up	4:-:113040680-113041259	MERGE.261552	4:-:113040680-113041259	-	-	-	-	-	-	3.35611	1.61333	0.88347	0	0.943	0
MERGE.140057.1	4.02103	0.00884137	0.477367	up	17:-:35333162-35333621	MERGE.140057	17:-:35333162-35333621	-	-	-	-	-	-	4.53388	1.22052	1.11394	0	1.04038	0
MERGE.373583.1	4.02079	0.00177594	0.354122	up	X:-:126167052-126167367	MERGE.373583	X:-:126167052-126167367	-	-	-	-	-	-	3.8133	1.18447	0.81078	0	0.43271	0
MERGE.264173.1	4.02021	0.0222826	0.501976	up	4:-:146969723-146970137	MERGE.264173	4:-:146969723-146970137	-	-	-	-	-	-	6.47731	3.15668	0.92605	0	0	2.341
MERGE.301098.1	4.02011	0.00811269	0.475484	up	6:-:100154532-100154835	MERGE.301098	6:-:100154532-100154835	-	-	-	-	-	-	6.25065	1.84684	1.05348	0.81292	0	0
MERGE.366012.1	4.01994	0.00309088	0.430856	up	X:-:39245978-39246325	MERGE.366012	X:-:39245978-39246325	-	-	-	-	-	-	3.99537	0.71703	2.39273	0	0.58938	0
MERGE.357908.1	4.01993	0.00404204	0.455209	up	9:-:106208727-106209049	MERGE.357908	9:-:106208727-106209049	-	-	-	-	-	-	4.80681	1.35193	1.78472	0.57383	0	0
MERGE.300889.1	4.01974	0.00214884	0.37998	up	6:+:98511398-98511651	MERGE.300889	6:+:98511398-98511651	-	-	-	-	-	-	4.01425	0.4912	1.7652	0	0	0
MERGE.367606.1	4.01954	0.0011376	0.297437	up	X:-:53429489-53429788	MERGE.367606	X:-:53429489-53429788	-	-	-	-	-	-	3.24424	1.24764	3.20257	0	0.45578	0
MERGE.1038.1	4.01939	0.00417803	0.458421	up	1:-:3710524-3710859	MERGE.1038	1:-:3710524-3710859	-	-	-	-	-	-	4.00013	0.18566	1.71566	0	0.40695	0
MERGE.272680.1	4.01918	0.0101021	0.478343	up	5:+:40117300-40117811	MERGE.272680	5:+:40117300-40117811	-	-	-	-	-	-	4.88809	3.6552	2.25181	0	0.26706	1.76195
MERGE.125391.2	4.0191	0.00469955	0.463425	up	15:+:89555183-89555628	MERGE.125391	15:+:89555138-89555628	-	-	-	-	-	-	3.53313	2.65753	1.43613	0.69262	0.15329	0
MERGE.58867.1	4.01898	0.00108793	0.291971	up	11:-:40230455-40230666	MERGE.58867	11:-:40230455-40230666	-	-	-	-	-	-	3.49783	2.35404	2.11491	0	0	0
MERGE.280763.1	4.0189	0.00262487	0.405958	up	5:-:116463823-116464132	MERGE.280763	5:-:116463823-116464132	-	-	-	-	-	-	3.88711	3.82341	2.27279	0	0.88216	0
MERGE.331097.1	4.01856	0.00432455	0.462899	up	8:+:28156759-28157100	MERGE.331097	8:+:28156759-28157100	-	-	-	-	-	-	4.60753	1.27682	1.49828	0.54195	0	0
MERGE.25431.1	4.0185	0.0120156	0.481798	up	1:+:204150897-204151144	MERGE.25431	1:+:204150897-204151144	-	-	-	-	-	-	5.60641	0	2.58272	0	0	0
MERGE.304920.1	4.01842	0.0044275	0.46297	up	6:+:146881458-146881791	MERGE.304920	6:+:146881458-146881791	-	-	-	-	-	-	5.13417	0.56032	2.68479	0.18498	0.40939	0
MERGE.252255.1	4.01837	0.0029938	0.426217	up	4:+:13734245-13734585	MERGE.252255	4:+:13734245-13734585	-	-	-	-	-	-	3.26191	0.91469	0.37567	0	0	0
MERGE.282700.1	4.01733	0.0030726	0.429687	up	5:+:135670432-135670641	MERGE.282700	5:+:135670432-135670641	-	-	-	-	-	-	5.07602	0.29706	2.74506	0	0	0
MERGE.47313.1	4.01704	0.00170333	0.349509	up	10:-:96725073-96725278	MERGE.47313	10:-:96725073-96725278	-	-	-	-	-	-	5.84953	2.4226	1.86558	0.29991	0	0
MERGE.229543.1	4.01674	0.0021539	0.380611	up	3:-:42844446-42844757	MERGE.229543	3:-:42844446-42844757	-	-	-	-	-	-	4.75347	3.39902	1.23176	0	0.43825	0.22242
MERGE.222925.1	4.01671	0.0117606	0.481798	up	22:+:43422040-43422378	MERGE.222925	22:+:43422040-43422378	-	-	-	-	-	-	6.42559	1.65616	0.75577	0	0	0.81881
MERGE.214512.1	4.01614	0.00509778	0.463425	up	21:+:18480841-18481073	MERGE.214512	21:+:18480841-18481073	-	-	-	-	-	-	7.1608	3.74827	2.47409	0	1.76054	0
MERGE.131935.1	4.01572	0.00111402	0.294423	up	16:-:52138358-52138574	MERGE.131935	16:-:52138358-52138574	-	-	-	-	-	-	3.41724	1.72485	2.65651	0	0	0
MERGE.242275.1	4.01563	0.00128634	0.312358	up	3:-:142305947-142306253	MERGE.242275	3:-:142305947-142306253	-	-	-	-	-	-	3.32123	3.04798	1.04318	0	0.44539	0
MERGE.317372.1	4.01556	0.00573993	0.463634	up	7:+:82452434-82452777	MERGE.317372	7:+:82452434-82452777	-	-	-	-	-	-	5.11965	1.45074	2.42055	0	1.19246	0
MERGE.371121.1	4.01556	0.0138586	0.485904	up	X:-:94471912-94472210	MERGE.371121	X:-:94471912-94472210	-	-	-	-	-	-	5.27015	3.33817	0	0	0.45731	0
MERGE.306978.1	4.01499	0.00384431	0.451751	up	6:+:168604627-168604910	MERGE.306978	6:+:168604627-168604910	-	-	-	-	-	-	5.38531	2.63586	2.48087	0	1.20366	0
MERGE.51665.1	4.01446	0.0379901	0.532594	up	10:+:132880061-132880973	MERGE.51665	10:+:132880061-132880973	-	-	-	-	-	-	4.31482	0.34163	0.28062	0.33835	0.14976	0
MERGE.62510.1	4.01436	0.00367432	0.448711	up	11:-:67901828-67902147	MERGE.62510	11:-:67901828-67902147	-	-	-	-	-	-	3.33114	2.53427	5.80467	0	0.8546	0
MERGE.16074.1	4.01432	0.00159634	0.341919	up	1:-:108971591-108971828	MERGE.16074	1:-:108971591-108971828	-	-	-	-	-	-	4.86831	2.09687	1.0765	0	0.57452	0
MERGE.133933.1	4.01395	0.0094389	0.477699	up	16:+:71454597-71455189	MERGE.133933	16:+:71454597-71455189	-	-	-	-	-	-	3.28254	1.78835	2.16025	0	1.84466	0
MERGE.195468.1	4.0139	0.00132896	0.316351	up	2:+:198140188-198140430	MERGE.195468	2:+:198140188-198140430	-	-	-	-	-	-	3.43306	2.31044	1.05435	0	0	0
MERGE.58553.1	4.01371	0.00298817	0.426038	up	11:-:36238368-36238710	MERGE.58553	11:-:36238368-36238710	-	-	-	-	-	-	3.51313	1.63685	4.295	0	0.79729	0
MERGE.187113.1	4.0135	0.00494753	0.463425	up	2:+:127070719-127070940	MERGE.187113	2:+:127070719-127070940	-	-	-	-	-	-	6.88931	0.562	1.73112	0	0	0.31258
MERGE.281107.1	4.01247	0.00348682	0.44495	up	5:+:121269797-121270083	MERGE.281107	5:+:121269797-121270083	-	-	-	-	-	-	4.19862	0.86944	0.44635	0	0.23822	0
NONHSAT018693.2	4.01242	0.00299394	0.426217	up	11:-:33190062-33190503	MERGE.58200	11:-:33190062-33190503	11:-:33190062-33190503	NONHSAG008000.2	-	-	-	lncRNA	2.93596	0.84681	3.47791	0	0.15468	0.314
MERGE.34922.1	4.01242	0.0214793	0.499647	up	10:-:1203864-1204099	MERGE.34922	10:-:1203864-1204099	-	-	-	-	-	-	11.3902	2.6433	1.08562	0	2.60724	0
MERGE.69539.1	4.01233	0.0110353	0.480625	up	11:-:120017085-120017391	MERGE.69539	11:-:120017085-120017391	-	-	-	-	-	-	3.62316	0	6.46774	0	0	0
MERGE.71251.1	4.01218	0.0106058	0.47985	up	11:-:130212660-130212955	MERGE.71251	11:-:130212660-130212955	-	-	-	-	-	-	7.20246	1.89675	1.08195	0	1.38583	0
MERGE.132221.1	4.01204	0.0122955	0.482772	up	16:+:54851058-54851578	MERGE.132221	16:+:54851058-54851578	-	-	-	-	-	-	4.092	0.47894	0.6147	0.47433	0	0
MERGE.310480.1	4.01196	0.00570908	0.463634	up	7:+:26712703-26713044	MERGE.310480	7:+:26712703-26713044	-	-	-	-	-	-	4.8108	2.73605	1.87285	1.0839	0	0
NONHSAT067321.2	4.0109	0.00489511	0.463425	up	19:-:50337008-50344767	MERGE.168307	19:-:50333796-50344767	19:-:50337008-50344767	NONHSAG026297.2	-	-	-	lncRNA	0.17089	2.85227	1.3226	0	0	0
MERGE.360709.1	4.01036	0.00177348	0.353995	up	9:+:131801617-131801880	MERGE.360709	9:+:131801617-131801880	-	-	-	-	-	-	3.51108	2.12666	0.72786	0	0	0
MERGE.203817.1	4.01021	0.00521116	0.463425	up	20:+:14662004-14662263	MERGE.203817	20:+:14662004-14662263	-	-	-	-	-	-	6.06067	4.55868	1.97081	0	1.57772	0
MERGE.230735.1	4.00985	0.00749133	0.471581	up	3:-:50518478-50518793	MERGE.230735	3:-:50518478-50518793	-	-	-	-	-	-	5.71995	0.78965	1.21617	0.58654	0	0
MERGE.265435.1	4.00981	0.00610175	0.463634	up	4:+:163371483-163371816	MERGE.265435	4:+:163371483-163371816	-	-	-	-	-	-	5.27293	1.12063	0.95885	0	0.81878	0
MERGE.261646.1	4.00957	0.0070726	0.469324	up	4:-:114504692-114505178	MERGE.261646	4:-:114504692-114505178	-	-	-	-	-	-	3.42601	2.56189	2.49893	0	0	1.42492
MERGE.260305.1	4.0094	0.0104221	0.47985	up	4:-:98000208-98000609	MERGE.260305	4:-:98000208-98000609	-	-	-	-	-	-	3.80455	0.62072	0.15933	0	0	0
MERGE.75921.1	4.00933	0.00141069	0.325306	up	12:+:33990382-33990606	MERGE.75921	12:+:33990382-33990606	-	-	-	-	-	-	5.45856	3.32704	5.12412	0	0.60771	0.30842
MERGE.342782.1	4.00924	0.00141407	0.325377	up	8:-:111549836-111550103	MERGE.342782	8:-:111549836-111550103	-	-	-	-	-	-	4.15041	1.86215	2.38998	0.23053	0	0
MERGE.260252.1	4.009	0.00285087	0.416652	up	4:-:98223748-98224009	MERGE.260252	4:-:98223748-98224009	-	-	-	-	-	-	5.30683	1.4286	2.93366	0	0	0.52972
MERGE.155333.1	4.00783	0.00141936	0.325893	up	18:-:44223436-44223757	MERGE.155333	18:-:44223436-44223757	-	-	-	-	-	-	3.45438	3.09973	1.59134	0	0.21232	0.21551
MERGE.55234.1	4.00716	0.00132322	0.316157	up	11:-:19862935-19863174	MERGE.55234	11:-:19862935-19863174	-	-	-	-	-	-	3.47597	2.0794	5.07074	0	0.56973	0
MERGE.139045.1	4.00707	0.0372207	0.531246	up	17:+:21494887-21495445	MERGE.139045	17:+:21494887-21495445	-	-	-	-	-	-	5.05747	0.22319	2.52081	1.21575	0	0
MERGE.213025.1	4.00645	0.0110339	0.480625	up	20:-:63795831-63796100	MERGE.213025	20:-:63795831-63796100	-	-	-	-	-	-	4.46298	0	4.50733	0	0	0
MERGE.122296.1	4.00605	0.00339896	0.442721	up	15:+:66769564-66769889	MERGE.122296	15:+:66769564-66769889	-	-	-	-	-	-	4.265	3.25305	1.57182	0	0	0.63859
MERGE.266332.1	4.0057	0.00508072	0.463425	up	4:-:175049979-175050395	MERGE.266332	4:-:175049979-175050395	-	-	-	-	-	-	4.11226	2.54315	1.22881	0	0.16395	0.66565
MERGE.359719.1	4.0054	0.0081473	0.47572	up	9:+:124492470-124492847	MERGE.359719	9:+:124492470-124492847	-	-	-	-	-	-	4.65915	1.98038	0.50835	0	0.72347	0
MERGE.178932.1	4.00525	0.00816027	0.47572	up	2:-:63800627-63800971	MERGE.178932	2:-:63800627-63800971	-	-	-	-	-	-	5.10481	0.36163	1.67091	0	0	0.40228
MERGE.73982.1	4.00513	0.00309795	0.431145	up	12:+:17575533-17575882	MERGE.73982	12:+:17575533-17575882	-	-	-	-	-	-	4.36979	0.71294	3.29408	0.17652	0.39067	0
MERGE.165178.1	4.00501	0.00583064	0.463634	up	19:+:32501384-32501903	MERGE.165178	19:+:32501384-32501903	-	-	-	-	-	-	3.29772	0.47986	0.98541	0	0.52591	0
MERGE.351286.1	4.00348	0.00475178	0.463425	up	9:+:17016867-17017292	MERGE.351286	9:+:17016867-17017292	-	-	-	-	-	-	3.91659	2.05011	2.25533	0	0.16049	0.81448
MERGE.370823.1	4.00309	0.00219507	0.384348	up	X:-:90214813-90215016	MERGE.370823	X:-:90214813-90215016	-	-	-	-	-	-	5.45251	5.1985	0.94193	0	0.67027	0
MERGE.129920.1	4.00278	0.00120902	0.304941	up	16:+:25411132-25411359	MERGE.129920	16:+:25411132-25411359	-	-	-	-	-	-	3.45564	3.28326	1.40464	0	0.29986	0
MERGE.73513.1	4.00257	0.00466443	0.463425	up	12:-:12385829-12386692	MERGE.73513	12:-:12385829-12386692	-	-	-	-	-	-	4.00155	2.09012	1.32065	0.63693	0	0
MERGE.71661.1	4.00255	0.0171535	0.492475	up	11:-:134009981-134010479	MERGE.71661	11:-:134009981-134010479	-	-	-	-	-	-	4.45816	0.8751	4.10751	0	0	1.94692
MERGE.230783.9	4.00229	0.0135628	0.485001	up	3:-:50378915-50379589	MERGE.230783	3:-:50362799-50504244	-	-	-	-	-	-	3.45243	0	1.0121	0	0	0
MERGE.190112.1	4.00164	0.00310313	0.431372	up	2:+:151204132-151204339	MERGE.190112	2:+:151204132-151204339	-	-	-	-	-	-	5.34765	2.39931	8.62232	0	0	0.66725
MERGE.260786.1	4.00132	0.00215498	0.380671	up	4:+:103847101-103847435	MERGE.260786	4:+:103847101-103847435	-	-	-	-	-	-	3.45868	2.60701	2.48558	0	0	0.41429
MERGE.18105.1	4.00127	0.00254462	0.401787	up	1:-:144571462-144571822	MERGE.18105	1:-:144571462-144571822	-	-	-	-	-	-	3.46634	2.07364	2.48399	0	0.75754	0
MERGE.91651.1	4.00106	0.00131825	0.315559	up	13:-:33243639-33243920	MERGE.91651	13:-:33243639-33243920	-	-	-	-	-	-	3.28697	3.98183	1.3628	0	0.48488	0
MERGE.355377.1	4.0003	0.0246754	0.506725	up	9:+:82626433-82626970	MERGE.355377	9:+:82626433-82626970	-	-	-	-	-	-	4.65186	0.2319	0	0	0.12708	0
MERGE.219759.1	4.00016	0.0128944	0.482896	up	22:+:20302861-20303136	MERGE.219759	22:+:20302861-20303136	-	-	-	-	-	-	5.37348	0	2.08864	0	0.24771	0
MERGE.352327.1	3.99958	0.0036678	0.448711	up	9:+:31903795-31904056	MERGE.352327	9:+:31903795-31904056	-	-	-	-	-	-	4.95304	3.57149	3.66707	0.94324	0	0
MERGE.62573.1	3.99918	0.0107687	0.48005	up	11:+:68439405-68439746	MERGE.62573	11:+:68439405-68439746	-	-	-	-	-	-	5.96268	3.64807	2.80928	0	3.3984	0
MERGE.321642.1	3.99912	0.00427547	0.460996	up	7:-:110864326-110864573	MERGE.321642	7:-:110864326-110864573	-	-	-	-	-	-	5.13921	0.75462	0.51654	0	0.27568	0
MERGE.360104.1	3.9991	0.00135005	0.319148	up	9:+:127400261-127400485	MERGE.360104	9:+:127400261-127400485	-	-	-	-	-	-	3.91369	1.38627	1.42337	0	0	0
MERGE.123305.1	3.999	0.0124527	0.482896	up	15:+:73929029-73929490	MERGE.123305	15:+:73929029-73929490	-	-	-	-	-	-	4.8152	1.89036	0.83184	0	1.33184	0
MERGE.59752.1	3.99887	0.00214534	0.379823	up	11:-:49047275-49047614	MERGE.59752	11:-:49047275-49047614	-	-	-	-	-	-	3.40782	2.56867	1.88387	0.36342	0	0
MERGE.73816.1	3.99873	0.0102727	0.479693	up	12:-:15925569-15925978	MERGE.73816	12:-:15925569-15925978	-	-	-	-	-	-	4.74767	0.45645	2.18712	0	0.83375	0
MERGE.351457.1	3.99849	0.0146642	0.487521	up	9:+:18582835-18583085	MERGE.351457	9:+:18582835-18583085	-	-	-	-	-	-	6.46263	0	3.57259	0	0.54476	0
MERGE.79356.1	3.99761	0.00358064	0.447275	up	12:+:60063256-60063591	MERGE.79356	12:+:60063256-60063591	-	-	-	-	-	-	3.86219	1.48529	0.38126	0	0.40695	0
MERGE.133486.1	3.9974	0.00752818	0.471581	up	16:+:68514911-68515146	MERGE.133486	16:+:68514911-68515146	-	-	-	-	-	-	8.83722	3.17197	1.08562	0.52358	0.57939	0
MERGE.254120.1	3.99714	0.0493847	0.557255	up	4:-:39129308-39129754	MERGE.254120	4:-:39129308-39129754	-	-	-	-	-	-	7.05044	0	0.85975	0.55286	0	0
MERGE.261990.1	3.99501	0.0148557	0.487672	up	4:-:119902736-119903054	MERGE.261990	4:-:119902736-119903054	-	-	-	-	-	-	5.2303	0	1.20473	0	0.21432	0
MERGE.364494.1	3.9947	0.00238301	0.394702	up	X:+:17579157-17579476	MERGE.364494	X:+:17579157-17579476	-	-	-	-	-	-	3.33114	0.77977	0.60048	0	0	0
MERGE.223644.1	3.99459	0.00268455	0.408039	up	22:-:48532647-48532947	MERGE.223644	22:-:48532647-48532947	-	-	-	-	-	-	3.38744	1.65799	0.42559	0	0	0
NONHSAT052929.2	3.99409	0.00128588	0.312358	up	17:-:32280308-32281002	MERGE.139736	17:-:32280308-32281002	17:-:32280308-32281002	NONHSAG021470.2	-	-	-	lncRNA	1.56849	1.49826	0.69925	0	0	0
NONHSAT188857.1	3.99404	0.00651512	0.463797	up	20:+:48192334-48203681	MERGE.209886	20:+:48192334-48203681	20:+:48192334-48203681	NONHSAG081571.1	-	-	-	lncRNA	1.05115	0.47162	1.0125	0.33969	0	0
MERGE.15745.1	3.99356	0.0196912	0.496737	up	1:-:106306927-106307322	MERGE.15745	1:-:106306927-106307322	-	-	-	-	-	-	5.8518	0.31506	1.61746	0.78008	0	0
MERGE.76000.1	3.99349	0.00709082	0.469412	up	12:-:34543589-34543953	MERGE.76000	12:-:34543589-34543953	-	-	-	-	-	-	4.95207	2.56364	3.68515	0	0.18731	1.71108
MERGE.263258.1	3.99343	0.0248081	0.506943	up	4:-:138811799-138812137	MERGE.263258	4:-:138811799-138812137	-	-	-	-	-	-	6.42559	2.39223	0.18894	0	0.8067	0
MERGE.79129.1	3.99342	0.00449521	0.463425	up	12:-:57852018-57852317	MERGE.79129	12:-:57852018-57852317	-	-	-	-	-	-	6.33399	1.24764	3.20257	0	0.45578	0.46263
MERGE.297894.1	3.9931	0.0252265	0.507582	up	6:+:56178765-56179004	MERGE.297894	6:+:56178765-56179004	-	-	-	-	-	-	10.2348	1.0397	0.26688	0	0.8546	0
MERGE.90288.1	3.99293	0.00932467	0.477699	up	13:+:22491364-22491845	MERGE.90288	13:+:22491364-22491845	-	-	-	-	-	-	3.84617	1.94135	3.0564	0	0	1.87162
MERGE.94020.1	3.9929	0.0096189	0.477699	up	13:+:60005174-60005577	MERGE.94020	13:+:60005174-60005577	-	-	-	-	-	-	5.16233	1.3897	1.1098	0	0	0.85883
MERGE.220083.1	3.99165	0.0150902	0.488029	up	22:+:23337609-23338138	MERGE.220083	22:+:23337609-23338138	-	-	-	-	-	-	3.67273	1.41242	4.22981	2.79768	0	0
NONHSAT180314.1	3.99159	0.00122796	0.307144	up	19:-:31831664-31839627	NONHSAG076806.2	19:-:31831664-31839759	19:-:31831664-31839627	NONHSAG076806.2	-	-	-	lncRNA	1.74672	0.78369	1.60933	0	0	0
MERGE.305654.1	3.99131	0.0127086	0.482896	up	6:+:155786594-155786901	MERGE.305654	6:+:155786594-155786901	-	-	-	-	-	-	7.07232	1.41777	2.70347	2.00591	0	0
MERGE.73571.1	3.99096	0.016034	0.490829	up	12:-:12938334-12938912	MERGE.73571	12:-:12938334-12938912	-	-	-	-	-	-	4.32245	0.5387	1.54874	0	0.11808	0.83896
MERGE.323417.1	3.99082	0.00258653	0.404006	up	7:+:126190842-126191138	MERGE.323417	7:+:126190842-126191138	-	-	-	-	-	-	3.43306	2.31044	0.43132	0	0.23019	0
MERGE.129339.1	3.99054	0.00699818	0.46869	up	16:+:19838328-19838757	MERGE.129339	16:+:19838328-19838757	-	-	-	-	-	-	4.2035	2.03104	1.19166	0	1.11296	0
NONHSAT189626.1	3.99018	0.0169742	0.492439	up	20:-:36925972-36943061	MERGE.207413	20:-:36889773-36992591	20:-:36925972-36943061	NONHSAG081930.1	-	-	-	lncRNA	0.07261	1.0507	0.97846	0	0.02678	0.02718
MERGE.173645.1	3.98922	0.00404072	0.455209	up	2:-:24841834-24842197	MERGE.173645	2:-:24841834-24842197	-	-	-	-	-	-	4.20172	1.71379	1.05579	0	0.75129	0
NONHSAT054668.2	3.98856	0.0117007	0.481798	up	17:+:50396438-50397888	MERGE.143475	17:+:50396438-50397889	17:+:50396438-50397888	NONHSAG022181.2	-	-	-	lncRNA	1.45845	0	3.49372	0	0	0
MERGE.298809.1	3.98797	0.00290516	0.420633	up	6:+:70444477-70444792	MERGE.298809	6:+:70444477-70444792	-	-	-	-	-	-	3.51997	0.59223	0.60808	0	0	0
NONHSAT153108.1	3.98765	0.00463432	0.463425	up	1:-:231365045-231370633	MERGE.31740	1:-:231363751-231425044	1:-:231365045-231370633	NONHSAG004617.2	-	-	-	lncRNA	0.92929	0.11913	0.48925	0.07865	0	0
MERGE.47742.1	3.98733	0.00449618	0.463425	up	10:-:97520729-97521213	MERGE.47742	10:-:97520729-97521213	-	-	-	-	-	-	3.24902	1.02898	0.79239	0	0.56386	0
MERGE.51991.1	3.98721	0.00492255	0.463425	up	11:+:1206439-1206766	MERGE.51991	11:+:1206439-1206766	-	-	-	-	-	-	4.38029	0.76076	0.39056	0	0.41688	0
MERGE.65623.1	3.98708	0.0289193	0.51541	up	11:+:92673732-92674127	MERGE.65623	11:+:92673732-92674127	-	-	-	-	-	-	5.8518	0	2.91143	0.15602	0.34529	0
MERGE.139887.1	3.98695	0.00271155	0.409594	up	17:+:33497157-33497478	MERGE.139887	17:+:33497157-33497478	-	-	-	-	-	-	4.03011	1.1624	2.38701	0.38374	0	0
MERGE.131665.1	3.98673	0.00201708	0.372259	up	16:-:49955700-49955998	MERGE.131665	16:-:49955700-49955998	-	-	-	-	-	-	4.03011	1.04318	0.85688	0	0.45731	0
MERGE.128245.1	3.98665	0.0018848	0.361582	up	16:+:10241493-10241837	MERGE.128245	16:+:10241493-10241837	-	-	-	-	-	-	3.49276	1.0849	1.2996	0.17908	0	0
MERGE.137032.1	3.98627	0.0151417	0.488113	up	17:-:5845934-5846280	MERGE.137032	17:-:5845934-5846280	-	-	-	-	-	-	7.14561	1.25843	2.7688	0	0.19703	1.79984
MERGE.150876.1	3.98618	0.00333405	0.440235	up	17:-:83057509-83057794	MERGE.150876	17:-:83057509-83057794	-	-	-	-	-	-	5.1856	1.74495	1.34374	0.43204	0.23905	0
MERGE.373077.1	3.98588	0.0113008	0.481583	up	X:+:119670660-119670985	MERGE.373077	X:+:119670660-119670985	-	-	-	-	-	-	6.53966	3.25305	0.98238	0	0.20972	1.06432
MERGE.131130.1	3.98419	0.00110776	0.293676	up	16:-:35274890-35275132	MERGE.131130	16:-:35274890-35275132	-	-	-	-	-	-	3.81451	2.82388	2.37228	0	0.5627	0
MERGE.21323.1	3.98411	0.00645648	0.463797	up	1:+:165063897-165064317	MERGE.21323	1:+:165063897-165064317	-	-	-	-	-	-	3.74293	1.18541	3.04283	0.8805	0	0
MERGE.354757.1	3.98383	0.00436496	0.462943	up	9:-:74852587-74852940	MERGE.354757	9:-:74852587-74852940	-	-	-	-	-	-	4.32042	0.70488	1.08562	0	0.57939	0
MERGE.245606.1	3.98344	0.00148887	0.333085	up	3:+:167885605-167885826	MERGE.245606	3:+:167885605-167885826	-	-	-	-	-	-	4.59288	3.372	4.3278	0	0.30796	0.31258
MERGE.123098.1	3.98334	0.00409192	0.456137	up	15:+:71810190-71810500	MERGE.123098	15:+:71810190-71810500	-	-	-	-	-	-	4.02363	0.20059	2.67739	0	0.43966	0
MERGE.196997.1	3.98309	0.0142625	0.486999	up	2:-:210862088-210862594	MERGE.196997	2:-:210862088-210862594	-	-	-	-	-	-	4.57064	1.96866	1.76868	0	0	2.18994
MERGE.194023.1	3.98296	0.0021157	0.379351	up	2:+:184106149-184106463	MERGE.194023	2:+:184106149-184106463	-	-	-	-	-	-	3.82541	2.5745	1.6267	0	0.65112	0
MERGE.173447.1	3.98296	0.0019242	0.364507	up	2:+:22514745-22514975	MERGE.173447	2:+:22514745-22514975	-	-	-	-	-	-	5.01583	3.78073	1.3864	0	0	0.30041
MERGE.352409.1	3.98285	0.0080528	0.475128	up	9:-:32697522-32697848	MERGE.352409	9:-:32697522-32697848	-	-	-	-	-	-	6.59053	0.76308	1.56701	0.37787	0.41815	0
MERGE.263381.1	3.98281	0.00184627	0.358481	up	4:-:139955976-139956252	MERGE.263381	4:-:139955976-139956252	-	-	-	-	-	-	3.51362	4.95453	0.92493	0	0.49363	0
MERGE.280595.1	3.98268	0.00847162	0.47638	up	5:-:115165377-115165829	MERGE.280595	5:-:115165377-115165829	-	-	-	-	-	-	4.09239	1.92792	1.41394	1.22746	0	0
MERGE.95093.1	3.98259	0.00425293	0.46056	up	13:+:76968781-76969013	MERGE.95093	13:+:76968781-76969013	-	-	-	-	-	-	5.17169	0.8032	0.5498	0	0	0
MERGE.194551.1	3.98226	0.00598701	0.463634	up	2:-:189824759-189825099	MERGE.194551	2:-:189824759-189825099	-	-	-	-	-	-	4.48513	0.54882	0.37567	0	0.40098	0
MERGE.61697.1	3.98197	0.0380372	0.532677	up	11:-:64077853-64078297	MERGE.61697	11:-:64077853-64078297	-	-	-	-	-	-	4.37426	0	7.6286	0	0.61454	0
MERGE.52232.1	3.98152	0.0150684	0.488029	up	11:-:2702955-2703282	MERGE.52232	11:-:2702955-2703282	-	-	-	-	-	-	4.94549	0.95095	0	0	0	0
MERGE.281227.1	3.98124	0.0109304	0.480279	up	5:-:123017631-123018245	MERGE.281227	5:-:123017631-123018245	-	-	-	-	-	-	3.31583	1.72438	0.4166	0	0.11117	0.45134
NONHSAT240132.1	3.98116	0.0332634	0.523096	up	19:-:49854978-49859569	MERGE.168187	19:-:49852887-49859569	19:-:49854978-49859569	NONHSAG026274.3	-	-	-	lncRNA	0.0543	0.89159	0.66032	0.04343	0	0
NONHSAT068764.2	3.98105	0.0204081	0.497733	up	2:-:3957290-3974081	MERGE.170161	2:-:3952031-3974081	2:-:3957290-3974081	NONHSAG026868.2	-	-	-	lncRNA	0.24886	0	3.09535	0	0	0
MERGE.65887.1	3.98071	0.00540604	0.463634	up	11:-:83909603-83909910	MERGE.65887	11:-:83909603-83909910	-	-	-	-	-	-	4.96567	4.86093	2.91143	0	0.22197	1.35183
MERGE.97009.1	3.98069	0.00540387	0.463634	up	13:-:103344551-103344889	MERGE.97009	13:-:103344551-103344889	-	-	-	-	-	-	4.6483	0.55205	3.02308	0	0.20167	0.4094
MERGE.221313.1	3.97974	0.00219506	0.384348	up	22:+:31136583-31136876	MERGE.221313	22:+:31136583-31136876	-	-	-	-	-	-	3.86219	2.5462	2.39648	0.42029	0	0
MERGE.48117.1	3.97966	0.0114404	0.481583	up	10:-:100689927-100690236	MERGE.48117	10:-:100689927-100690236	-	-	-	-	-	-	6.57818	2.21355	0.61985	0	0.22054	0.67155
MERGE.370892.1	3.9795	0.00672112	0.466757	up	X:-:91266443-91266739	MERGE.370892	X:-:91266443-91266739	-	-	-	-	-	-	6.08588	1.47028	2.15662	0	0	0.9346
MERGE.351948.1	3.9786	0.00154345	0.337784	up	9:+:23162340-23162626	MERGE.351948	9:+:23162340-23162626	-	-	-	-	-	-	3.55268	1.95623	3.34764	0	0	0.24179
MERGE.355843.1	3.97799	0.00123102	0.307297	up	9:-:87314281-87314487	MERGE.355843	9:-:87314281-87314487	-	-	-	-	-	-	3.58232	2.4109	1.85656	0	0	0
MERGE.206070.1	3.97784	0.00502489	0.463425	up	20:-:31931121-31931400	MERGE.206070	20:-:31931121-31931400	-	-	-	-	-	-	4.63463	5.79261	1.83004	0.8826	0	0
MERGE.306782.1	3.97781	0.0065532	0.464078	up	6:+:167057632-167058053	MERGE.306782	6:+:167057632-167058053	-	-	-	-	-	-	4.06354	2.21737	0.91068	0	0	0.65776
MERGE.10697.1	3.97773	0.0122919	0.482742	up	1:-:62121348-62121710	MERGE.10697	1:-:62121348-62121710	-	-	-	-	-	-	5.74541	0.6874	2.64676	0	1.31839	0
NONHSAT192160.1	3.97732	0.0112842	0.481349	up	22:+:25448135-25459550	MERGE.220575	22:+:25448087-25521395	22:+:25448135-25459550	NONHSAG033552.2	-	-	-	lncRNA	1.71399	1.9379	0	0	0	0
MERGE.259435.1	3.9772	0.0125064	0.482896	up	4:+:85287844-85288199	MERGE.259435	4:+:85287844-85288199	-	-	-	-	-	-	7.5508	2.10276	3.23856	0	0.38409	1.55941
MERGE.124152.1	3.97711	0.0060391	0.463634	up	15:-:79243636-79243845	MERGE.124152	15:-:79243636-79243845	-	-	-	-	-	-	8.27612	2.0794	1.83004	0	0	0.99134
MERGE.373467.1	3.97701	0.00837159	0.475844	up	X:+:124014048-124014620	MERGE.373467	X:+:124014048-124014620	-	-	-	-	-	-	3.43755	1.52417	4.02418	1.07822	0.23863	0
MERGE.313313.1	3.97701	0.00122656	0.307144	up	7:-:49343609-49343860	MERGE.313313	7:-:49343609-49343860	-	-	-	-	-	-	4.23002	1.73283	1.77921	0	0.5426	0
MERGE.85108.1	3.97679	0.0179366	0.493855	up	12:+:109663313-109663723	MERGE.85108	12:+:109663313-109663723	-	-	-	-	-	-	5.58185	0.30356	0.93506	0	0.83172	0
MERGE.75988.1	3.9765	0.0116019	0.481798	up	12:+:34390307-34390635	MERGE.75988	12:+:34390307-34390635	-	-	-	-	-	-	3.24001	6.63638	0	0	0	0
MERGE.357707.1	3.9765	0.00132545	0.316351	up	9:-:104049513-104049758	MERGE.357707	9:-:104049513-104049758	-	-	-	-	-	-	3.95639	1.26793	3.90558	0	0.55584	0
MERGE.3502.1	3.97606	0.00244298	0.398238	up	1:-:18184428-18184668	MERGE.3502	1:-:18184428-18184668	-	-	-	-	-	-	4.23078	0.51769	1.59464	0	0	0
MERGE.262116.1	3.97606	0.00244298	0.398238	up	4:-:121106403-121106697	MERGE.262116	4:-:121106403-121106697	-	-	-	-	-	-	3.45633	0.42293	1.30274	0	0	0
ENST00000619971	-1.96109	0.0208979	0.498577	down	9:-:41100794-41103816	MERGE.353516	9:-:41100794-41119650	9:-:41100794-41103816	ENSG00000276462	-	-	BX255923.2	-	1.02784	2.93464	3.27145	6.47715	5.51353	4.57029
MERGE.75509.1	3.97546	0.0120176	0.481798	up	12:+:32998184-32998425	MERGE.75509	12:+:32998184-32998425	-	-	-	-	-	-	5.36238	3.09332	0	0	0	0
MERGE.167041.1	3.97544	0.0017991	0.356174	up	19:-:45281508-45281731	MERGE.167041	19:-:45281508-45281731	-	-	-	-	-	-	4.55187	1.11396	1.14378	0	0.30521	0
MERGE.63163.1	3.97522	0.00247699	0.399834	up	11:+:71416891-71417128	MERGE.63163	11:+:71416891-71417128	-	-	-	-	-	-	3.69991	8.3875	1.0765	0	0.57452	0
MERGE.359850.1	3.97501	0.00325858	0.436814	up	9:+:125479833-125480203	MERGE.359850	9:+:125479833-125480203	-	-	-	-	-	-	2.62338	0.67258	6.04259	0.16653	0	0
MERGE.58500.1	3.97491	0.0166739	0.491968	up	11:-:35647797-35648046	MERGE.58500	11:-:35647797-35648046	-	-	-	-	-	-	7.04464	0.99811	0	0	0	0
MERGE.300883.1	3.97489	0.00312601	0.431769	up	6:+:97045815-97046060	MERGE.300883	6:+:97045815-97046060	-	-	-	-	-	-	4.52159	0.50717	1.04149	0	0	0
MERGE.37007.1	3.97489	0.00312601	0.431769	up	10:-:21139066-21139281	MERGE.37007	10:-:21139066-21139281	-	-	-	-	-	-	5.14959	0.57761	1.18614	0	0	0
MERGE.244993.1	3.97489	0.00312601	0.431769	up	3:+:162802562-162802850	MERGE.244993	3:+:162802562-162802850	-	-	-	-	-	-	3.84883	0.43171	0.88653	0	0	0
MERGE.259916.1	3.97487	0.00563172	0.463634	up	4:+:85853514-85853967	MERGE.259916	4:+:85853514-85853967	-	-	-	-	-	-	4.79796	1.37405	1.41083	0.13608	0	0.3057
MERGE.75899.1	3.97474	0.0205062	0.497733	up	12:+:33547309-33547852	MERGE.75899	12:+:33547309-33547852	-	-	-	-	-	-	3.7486	0.34402	4.2387	0	1.13108	0
MERGE.48486.1	3.97461	0.0037487	0.449738	up	10:+:103117428-103117727	MERGE.48486	10:+:103117428-103117727	-	-	-	-	-	-	3.7077	0.20794	1.28103	0	0	0
MERGE.45637.1	3.97461	0.0037487	0.449738	up	10:-:81228874-81229179	MERGE.45637	10:-:81228874-81229179	-	-	-	-	-	-	3.635	0.20386	1.25591	0	0	0
MERGE.329234.1	3.97461	0.0037487	0.449738	up	8:-:6002115-6002426	MERGE.329234	8:-:6002115-6002426	-	-	-	-	-	-	3.5651	0.19994	1.23176	0	0	0
MERGE.352738.1	3.97442	0.00396819	0.453856	up	9:-:34890148-34890377	MERGE.352738	9:-:34890148-34890377	-	-	-	-	-	-	5.64216	0.54245	3.6203	0.26862	0	0
MERGE.225705.1	3.97435	0.0137054	0.485161	up	3:+:12905123-12905512	MERGE.225705	3:+:12905123-12905512	-	-	-	-	-	-	3.80277	1.11968	0	0	0	0
MERGE.354618.1	3.97375	0.0129153	0.482896	up	9:-:72778088-72778310	MERGE.354618	9:-:72778088-72778310	-	-	-	-	-	-	6.23493	0	2.58504	0	0	0
MERGE.191495.1	3.97291	0.0046284	0.463425	up	2:-:163549854-163550112	MERGE.191495	2:-:163549854-163550112	-	-	-	-	-	-	6.44196	0.72257	3.95685	0	0.52794	0.26793
MERGE.331696.1	3.9729	0.00373536	0.449602	up	8:+:34596257-34596591	MERGE.331696	8:+:34596257-34596591	-	-	-	-	-	-	4.42711	1.48972	1.52959	0	0.81633	0
MERGE.226934.1	3.9725	0.00219529	0.384348	up	3:+:22720675-22721024	MERGE.226934	3:+:22720675-22721024	-	-	-	-	-	-	3.57529	0.71294	2.01305	0.17652	0.19534	0
MERGE.291493.1	3.97195	0.00302416	0.42715	up	6:-:14179446-14179769	MERGE.291493	6:-:14179446-14179769	-	-	-	-	-	-	4.29132	4.62089	3.9538	0	0.42202	0.64254
MERGE.173366.1	3.97156	0.00462558	0.463425	up	2:-:21895765-21896041	MERGE.173366	2:-:21895765-21896041	-	-	-	-	-	-	5.35408	0.67562	0.92493	0	0	0.25052
MERGE.227146.1	3.97131	0.00254257	0.401787	up	3:+:24516741-24517107	MERGE.227146	3:+:24516741-24517107	-	-	-	-	-	-	4.29366	2.03974	3.8396	0	0.55886	0.18908
NONHSAT249183.1	3.9712	0.0387253	0.534477	up	5:+:61637809-61706535	MERGE.274578	5:+:61637708-61791059	5:+:61637809-61706535	NONHSAG040493.3	-	-	-	lncRNA	0.6476	1.17623	1.61746	0	0	2.47668
MERGE.331328.1	3.97105	0.00254314	0.401787	up	8:-:30340964-30341295	MERGE.331328	8:-:30340964-30341295	-	-	-	-	-	-	3.90872	0.75159	1.35048	0	0	0.20902
MERGE.125202.1	3.97103	0.00221005	0.385619	up	15:+:86169763-86169967	MERGE.125202	15:+:86169763-86169967	-	-	-	-	-	-	5.87807	0.91291	1.87468	0	0.667	0
MERGE.55422.1	3.97102	0.00753661	0.471581	up	11:-:22357005-22357377	MERGE.55422	11:-:22357005-22357377	-	-	-	-	-	-	4.97011	1.67244	1.20204	0	1.09975	0
MERGE.109903.1	3.97086	0.028324	0.514608	up	14:+:83960653-83961152	MERGE.109903	14:+:83960653-83961152	-	-	-	-	-	-	4.44924	1.99622	0.1281	0	0	0.41636
MERGE.351190.1	3.97019	0.00444381	0.463425	up	9:-:15799243-15799587	MERGE.351190	9:-:15799243-15799587	-	-	-	-	-	-	3.6271	0.54245	0.37131	0	0.19817	0
MERGE.6756.1	3.97011	0.00185716	0.35869	up	1:+:36119321-36119570	MERGE.6756	1:+:36119321-36119570	-	-	-	-	-	-	4.63463	1.24764	2.56206	0.24713	0	0
MERGE.298155.1	3.96977	0.00155989	0.33835	up	6:+:57969534-57969789	MERGE.298155	6:+:57969534-57969789	-	-	-	-	-	-	3.43976	1.46208	1.0008	0	0	0
[truncated: 28,636 more rows]
